# Supplementary material for: 1-Hydroxymethyl-1-methylethan­aminium chloride
Source: Acta Crystallogr Sect E Struct Rep Online. 2008 May 24;64(Pt 6):o1150. doi: 10.1107/S1600536808015018 (PMC2961394; doi:10.1107/S1600536808015018)
Supplement: Supplementary file 1 [file e-64-o1150-sup1.cif]

##############################################################################
###                                                                        ###
###        Electronic paper (Acta Crystallographica Section E)             ###
###                                                                        ###
##############################################################################
#                                                                            #
# This CIF contains the data in a paper accepted for publication in Acta     #
# Crystallographica Section E. It conforms to the requirements of Notes      #
# for Authors for Section E, and has been peer reviewed under the auspices   #
# of the IUCr Commission on Journals.                                        #
#                                                                            #
# Full details of the Crystallographic Information File format               #
# are given in the paper "The Crystallographic Information File (CIF):       #
# a New Standard Archive File for Crystallography" by S. R. Hall, F. H.      #
# Allen and I. D. Brown [Acta Cryst. (1991), A47, 655-685].                  #
#                                                                            #
# The current version of the core CIF dictionary is obtainable from          #
# ftp://ftp.iucr.org/pub/cif_core.dic. The current version number is 2.4.    #
#                                                                            #
# Software is freely available for graphical display of the structure(s) in  #
# this CIF.  For information consult the CIF home page http://www.iucr.org/  #
# cif/home.html                                                              #
#                                                                            #
# This file may be used for bona fide research purposes within the           #
# scientific community so long as proper attribution is given to the journal # 
# article from which it was obtained.                                        #
#                                                                            #
##############################################################################
                                             
data_I
_audit_creation_method     SHELXL-97
_chemical_name_systematic
;
1-Hydroxymethyl-1-methylethanaminium chloride
;
_chemical_name_common     ?
_chemical_formula_moiety     'C4 H12 N O +, Cl -'
_chemical_formula_sum     'C4 H12 Cl N O'
_chemical_formula_iupac     'C4 H12 N O +, Cl -'
_chemical_formula_weight     125.60
_chemical_melting_point     ?
_symmetry_cell_setting     monoclinic
_symmetry_space_group_name_H-M     'P 21/n'
_symmetry_space_group_name_Hall     '-P 2yn'
loop_
    _symmetry_equiv_pos_as_xyz
    'x, y, z'
    '-x+1/2, y+1/2, -z+1/2'
    '-x, -y, -z'
    'x-1/2, -y-1/2, z-1/2'
_cell_length_a     6.4940(13)
_cell_length_b     9.5230(19)
_cell_length_c     21.903(4)
_cell_angle_alpha     90.00
_cell_angle_beta     91.88(3)
_cell_angle_gamma     90.00
_cell_volume     1353.8(5)
_cell_formula_units_Z     8
_cell_measurement_reflns_used     25
_cell_measurement_theta_min     11
_cell_measurement_theta_max     14
_cell_measurement_temperature     298(2)
_exptl_crystal_description     block
_exptl_crystal_colour     colorless
_exptl_crystal_size_max     0.30
_exptl_crystal_size_mid     0.20
_exptl_crystal_size_min     0.20
_exptl_crystal_density_diffrn     1.232
_exptl_crystal_density_meas     ?
_exptl_crystal_density_method     'not measured'
_exptl_crystal_F_000     544
_exptl_absorpt_coefficient_mu     0.463
_exptl_absorpt_correction_type     psi-scan
_exptl_absorpt_process_details     '(North <i>et al.</i>,  1968)'
_exptl_absorpt_correction_T_min     0.8736
_exptl_absorpt_correction_T_max     0.9131
_exptl_special_details
;
;
_diffrn_ambient_temperature     298(2)
_diffrn_radiation_type     MoK\a
_diffrn_radiation_wavelength     0.71073
_diffrn_radiation_source     'fine-focus sealed tube'
_diffrn_radiation_monochromator     graphite
_diffrn_measurement_device_type     'Enraf-Nonius CAD-4'
_diffrn_measurement_method     '\w/2\q'
_diffrn_detector_area_resol_mean     ?
_diffrn_reflns_number     2651
_diffrn_reflns_av_R_equivalents     0.0196
_diffrn_reflns_av_sigmaI/netI     0.0363
_diffrn_reflns_theta_min     1.86
_diffrn_reflns_theta_max     25.15
_diffrn_reflns_theta_full     25.15
_diffrn_measured_fraction_theta_max     0.999
_diffrn_measured_fraction_theta_full     0.999
_diffrn_reflns_limit_h_min     0
_diffrn_reflns_limit_h_max     7
_diffrn_reflns_limit_k_min     0
_diffrn_reflns_limit_k_max     11
_diffrn_reflns_limit_l_min     -26
_diffrn_reflns_limit_l_max     26
_diffrn_standards_number     3
_diffrn_standards_interval_count     ?
_diffrn_standards_interval_time     120
_diffrn_standards_decay_%     0
_refine_special_details
;
 Refinement of F^2^ against ALL reflections.  The weighted R-factor wR and
 goodness of fit S are based on F^2^, conventional R-factors R are based
 on F, with F set to zero for negative F^2^. The threshold expression of
 F^2^ > 2sigma(F^2^) is used only for calculating R-factors(gt) etc. and is
 not relevant to the choice of reflections for refinement.  R-factors based
 on F^2^ are statistically about twice as large as those based on F, and R-
 factors based on ALL data will be even larger.
;
_reflns_number_total     2421
_reflns_number_gt     1857
_reflns_threshold_expression     I>2\s(I)
_refine_ls_structure_factor_coef     Fsqd
_refine_ls_matrix_type     full
_refine_ls_R_factor_all     0.0631
_refine_ls_R_factor_gt     0.0404
_refine_ls_wR_factor_gt     0.1153
_refine_ls_wR_factor_ref     0.1535
_refine_ls_goodness_of_fit_ref     1.010
_refine_ls_restrained_S_all     1.010
_refine_ls_number_reflns     2421
_refine_ls_number_parameters     131
_refine_ls_number_restraints     1
_refine_ls_hydrogen_treatment     mixed
_refine_ls_weighting_scheme     calc
_refine_ls_weighting_details
              'calc w=1/[\s^2^(Fo^2^)+(0.1P)^2^+0.25P] where P=(Fo^2^+2Fc^2^)/3'
_atom_sites_solution_hydrogens     geom
_atom_sites_solution_primary     direct
_atom_sites_solution_secondary     difmap
_refine_ls_shift/su_max     0.001
_refine_ls_shift/su_mean     0.000
_refine_diff_density_max     0.258
_refine_diff_density_min     -0.281
_refine_ls_extinction_method     'SHELXL97 (Sheldrick, 2008)'
_refine_ls_extinction_coef     0.018(4)
_refine_ls_extinction_expression
                                  'Fc^*^=kFc[1+0.001xFc^2^\l^3^/sin(2\q)]^-1/4^'
loop_
    _atom_type_symbol
    _atom_type_description
    _atom_type_scat_dispersion_real
    _atom_type_scat_dispersion_imag
    _atom_type_scat_source
    'C' 'C' 0.0033 0.0016
                         'International Tables Vol C Tables 4.2.6.8 and 6.1.1.4'
    'H' 'H' 0.0000 0.0000
                         'International Tables Vol C Tables 4.2.6.8 and 6.1.1.4'
    'N' 'N' 0.0061 0.0033
                         'International Tables Vol C Tables 4.2.6.8 and 6.1.1.4'
    'O' 'O' 0.0106 0.0060
                         'International Tables Vol C Tables 4.2.6.8 and 6.1.1.4'
    'Cl' 'Cl' 0.1484 0.1585
                         'International Tables Vol C Tables 4.2.6.8 and 6.1.1.4'
_computing_data_collection     'CAD-4 Software (Enraf--Nonius, 1985)'
_computing_cell_refinement     'CAD-4 Software (Enraf--Nonius, 1985)'
_computing_data_reduction     'XCAD4 (Harms & Wocadlo, 1995)'
_computing_structure_solution     'SHELXS97 (Sheldrick, 2008)'
_computing_structure_refinement     'SHELXL97 (Sheldrick, 2008)'
_computing_molecular_graphics     'SHELXTL (Sheldrick, 2008)'
_computing_publication_material     'SHELXTL (Sheldrick, 2008)'
loop_
    _atom_site_type_symbol
    _atom_site_label
    _atom_site_fract_x
    _atom_site_fract_y
    _atom_site_fract_z
    _atom_site_U_iso_or_equiv
    _atom_site_adp_type
    _atom_site_calc_flag
    _atom_site_refinement_flags
    _atom_site_occupancy
    _atom_site_disorder_assembly
    _atom_site_disorder_group
    Cl Cl1 -0.24225(12) 0.14202(8) 0.53408(3) 0.0414(3) Uani d . 1 . .
    Cl Cl2 -0.24989(15) 0.01158(9) 0.76365(4) 0.0527(3) Uani d . 1 . .
    O O1 -0.0723(3) 0.3564(2) 0.44418(11) 0.0468(6) Uani d D 1 . .
    H H1A -0.121(6) 0.304(4) 0.4694(14) 0.070 Uiso d D 1 . .
    O O2 0.1531(3) 0.3696(2) 0.58458(8) 0.0383(5) Uani d . 1 . .
    H H2D 0.1269 0.4503 0.5738 0.057 Uiso calc R 1 . .
    N N1 0.2905(4) 0.1957(2) 0.48659(10) 0.0313(6) Uani d . 1 . .
    H H1B 0.2196 0.2435 0.5138 0.047 Uiso calc R 1 . .
    H H1C 0.4221 0.1910 0.4990 0.047 Uiso calc R 1 . .
    H H1G 0.2393 0.1093 0.4830 0.047 Uiso calc R 1 . .
    N N2 -0.0750(4) 0.2407(2) 0.67597(10) 0.0304(6) Uani d . 1 . .
    H H2E -0.1178 0.2352 0.6370 0.046 Uiso calc R 1 . .
    H H2F -0.1221 0.3195 0.6923 0.046 Uiso calc R 1 . .
    H H2G -0.1221 0.1672 0.6964 0.046 Uiso calc R 1 . .
    C C1 0.3962(6) 0.1829(4) 0.38056(15) 0.0485(9) Uani d . 1 . .
    H H1D 0.3885 0.2266 0.3411 0.073 Uiso calc R 1 . .
    H H1E 0.3397 0.0899 0.3777 0.073 Uiso calc R 1 . .
    H H1F 0.5376 0.1778 0.3947 0.073 Uiso calc R 1 . .
    C C2 0.3599(5) 0.4154(3) 0.43319(14) 0.0410(7) Uani d . 1 . .
    H H2A 0.2787 0.4665 0.4615 0.061 Uiso calc R 1 . .
    H H2B 0.3559 0.4628 0.3945 0.061 Uiso calc R 1 . .
    H H2C 0.4998 0.4101 0.4486 0.061 Uiso calc R 1 . .
    C C3 0.2741(4) 0.2692(3) 0.42531(12) 0.0300(6) Uani d . 1 . .
    C C4 0.0495(5) 0.2723(3) 0.40505(14) 0.0383(7) Uani d . 1 . .
    H H4A 0.0375 0.3090 0.3638 0.046 Uiso calc R 1 . .
    H H4B -0.0039 0.1771 0.4044 0.046 Uiso calc R 1 . .
    C C5 0.2240(5) 0.2504(4) 0.74660(14) 0.0467(8) Uani d . 1 . .
    H H5A 0.1744 0.3366 0.7635 0.070 Uiso calc R 1 . .
    H H5B 0.3717 0.2483 0.7502 0.070 Uiso calc R 1 . .
    H H5C 0.1685 0.1724 0.7684 0.070 Uiso calc R 1 . .
    C C6 0.2298(5) 0.1056(3) 0.65041(15) 0.0464(8) Uani d . 1 . .
    H H6A 0.1841 0.1034 0.6083 0.070 Uiso calc R 1 . .
    H H6B 0.1740 0.0265 0.6714 0.070 Uiso calc R 1 . .
    H H6C 0.3776 0.1016 0.6530 0.070 Uiso calc R 1 . .
    C C7 0.1566(4) 0.2409(3) 0.67977(12) 0.0305(6) Uani d . 1 . .
    C C8 0.2295(5) 0.3699(3) 0.64625(13) 0.0369(7) Uani d . 1 . .
    H H8A 0.1820 0.4536 0.6667 0.044 Uiso calc R 1 . .
    H H8B 0.3789 0.3717 0.6470 0.044 Uiso calc R 1 . .
loop_
    _atom_site_aniso_label
    _atom_site_aniso_U_11
    _atom_site_aniso_U_22
    _atom_site_aniso_U_33
    _atom_site_aniso_U_12
    _atom_site_aniso_U_13
    _atom_site_aniso_U_23
    Cl1 0.0418(5) 0.0385(5) 0.0435(5) -0.0061(3) -0.0065(3) 0.0059(3)
    Cl2 0.0708(6) 0.0471(5) 0.0406(5) -0.0228(4) 0.0074(4) 0.0050(3)
    O1 0.0390(12) 0.0394(13) 0.0628(15) 0.0087(10) 0.0117(11) 0.0180(10)
    O2 0.0545(13) 0.0310(11) 0.0296(11) 0.0003(10) 0.0050(9) 0.0044(8)
    N1 0.0321(13) 0.0338(12) 0.0281(12) 0.0047(10) 0.0007(10) 0.0042(10)
    N2 0.0340(13) 0.0274(12) 0.0299(12) 0.0009(10) 0.0042(10) -0.0003(9)
    C1 0.059(2) 0.053(2) 0.0340(16) 0.0105(17) 0.0127(15) -0.0028(14)
    C2 0.0424(18) 0.0367(17) 0.0435(17) -0.0089(14) -0.0020(14) 0.0048(13)
    C3 0.0355(15) 0.0314(15) 0.0230(13) -0.0019(12) 0.0018(11) 0.0026(11)
    C4 0.0381(17) 0.0379(16) 0.0385(16) -0.0033(14) -0.0065(13) 0.0047(13)
    C5 0.052(2) 0.057(2) 0.0313(16) -0.0046(17) -0.0061(14) 0.0075(14)
    C6 0.056(2) 0.0366(17) 0.0473(19) 0.0154(15) 0.0069(16) 0.0066(14)
    C7 0.0299(14) 0.0332(15) 0.0284(14) 0.0004(12) 0.0029(11) 0.0015(11)
    C8 0.0416(17) 0.0365(16) 0.0328(15) -0.0097(14) 0.0020(13) 0.0024(12)
_geom_special_details
;
All e.s.d.'s (except the e.s.d. in the dihedral angle between two l.s.
planes) are estimated using the full covariance matrix. The cell
e.s.d.'s are taken into account individually in the estimation of
e.s.d.'s in distances, angles and torsion angles; correlations between
e.s.d.'s in cell parameters are only used when they are defined by
crystal symmetry. An approximate (isotropic) treatment of cell e.s.d.'s
is used for estimating e.s.d.'s involving l.s. planes.
;
loop_
    _geom_bond_atom_site_label_1
    _geom_bond_atom_site_label_2
    _geom_bond_site_symmetry_2
    _geom_bond_distance
    _geom_bond_publ_flag
    O1 C4 . 1.430(4) ?
    O1 H1A . 0.82(3) ?
    N1 C3 . 1.515(3) ?
    N1 H1B . 0.8900 ?
    N1 H1C . 0.8900 ?
    N1 H1G . 0.8900 ?
    C1 C3 . 1.522(4) ?
    C1 H1D . 0.9600 ?
    C1 H1E . 0.9600 ?
    C1 H1F . 0.9600 ?
    C2 C3 . 1.507(4) ?
    C2 H2A . 0.9600 ?
    C2 H2B . 0.9600 ?
    C2 H2C . 0.9600 ?
    C3 C4 . 1.511(4) ?
    C4 H4A . 0.9700 ?
    C4 H4B . 0.9700 ?
    O2 C8 . 1.424(3) ?
    O2 H2D . 0.8200 ?
    N2 C7 . 1.503(4) ?
    N2 H2E . 0.8900 ?
    N2 H2F . 0.8900 ?
    N2 H2G . 0.8900 ?
    C5 C7 . 1.517(4) ?
    C5 H5A . 0.9600 ?
    C5 H5B . 0.9600 ?
    C5 H5C . 0.9600 ?
    C6 C7 . 1.523(4) ?
    C6 H6A . 0.9600 ?
    C6 H6B . 0.9600 ?
    C6 H6C . 0.9600 ?
    C7 C8 . 1.515(4) ?
    C8 H8A . 0.9700 ?
    C8 H8B . 0.9700 ?
loop_
    _geom_angle_atom_site_label_1
    _geom_angle_atom_site_label_2
    _geom_angle_atom_site_label_3
    _geom_angle_site_symmetry_1
    _geom_angle_site_symmetry_3
    _geom_angle
    _geom_angle_publ_flag
    C4 O1 H1A . . 107(3) ?
    C3 N1 H1B . . 109.5 ?
    C3 N1 H1C . . 109.5 ?
    H1B N1 H1C . . 109.5 ?
    C3 N1 H1G . . 109.5 ?
    H1B N1 H1G . . 109.5 ?
    H1C N1 H1G . . 109.5 ?
    C3 C1 H1D . . 109.5 ?
    C3 C1 H1E . . 109.5 ?
    H1D C1 H1E . . 109.5 ?
    C3 C1 H1F . . 109.5 ?
    H1D C1 H1F . . 109.5 ?
    H1E C1 H1F . . 109.5 ?
    C3 C2 H2A . . 109.5 ?
    C3 C2 H2B . . 109.5 ?
    H2A C2 H2B . . 109.5 ?
    C3 C2 H2C . . 109.5 ?
    H2A C2 H2C . . 109.5 ?
    H2B C2 H2C . . 109.5 ?
    C2 C3 C4 . . 111.4(2) ?
    C2 C3 N1 . . 108.1(2) ?
    C4 C3 N1 . . 107.9(2) ?
    C2 C3 C1 . . 112.0(3) ?
    C4 C3 C1 . . 109.9(3) ?
    N1 C3 C1 . . 107.3(2) ?
    O1 C4 C3 . . 112.5(2) ?
    O1 C4 H4A . . 109.1 ?
    C3 C4 H4A . . 109.1 ?
    O1 C4 H4B . . 109.1 ?
    C3 C4 H4B . . 109.1 ?
    H4A C4 H4B . . 107.8 ?
    C8 O2 H2D . . 109.5 ?
    C7 N2 H2E . . 109.5 ?
    C7 N2 H2F . . 109.5 ?
    H2E N2 H2F . . 109.5 ?
    C7 N2 H2G . . 109.5 ?
    H2E N2 H2G . . 109.5 ?
    H2F N2 H2G . . 109.5 ?
    C7 C5 H5A . . 109.5 ?
    C7 C5 H5B . . 109.5 ?
    H5A C5 H5B . . 109.5 ?
    C7 C5 H5C . . 109.5 ?
    H5A C5 H5C . . 109.5 ?
    H5B C5 H5C . . 109.5 ?
    C7 C6 H6A . . 109.5 ?
    C7 C6 H6B . . 109.5 ?
    H6A C6 H6B . . 109.5 ?
    C7 C6 H6C . . 109.5 ?
    H6A C6 H6C . . 109.5 ?
    H6B C6 H6C . . 109.5 ?
    N2 C7 C8 . . 107.6(2) ?
    N2 C7 C5 . . 108.1(2) ?
    C8 C7 C5 . . 109.5(2) ?
    N2 C7 C6 . . 107.5(2) ?
    C8 C7 C6 . . 112.0(2) ?
    C5 C7 C6 . . 112.0(2) ?
    O2 C8 C7 . . 110.7(2) ?
    O2 C8 H8A . . 109.5 ?
    C7 C8 H8A . . 109.5 ?
    O2 C8 H8B . . 109.5 ?
    C7 C8 H8B . . 109.5 ?
    H8A C8 H8B . . 108.1 ?
loop_
    _geom_torsion_atom_site_label_1
    _geom_torsion_atom_site_label_2
    _geom_torsion_atom_site_label_3
    _geom_torsion_atom_site_label_4
    _geom_torsion_site_symmetry_1
    _geom_torsion_site_symmetry_2
    _geom_torsion_site_symmetry_3
    _geom_torsion_site_symmetry_4
    _geom_torsion
    _geom_torsion_publ_flag
    C2 C3 C4 O1 . . . . -53.1(3) ?
    N1 C3 C4 O1 . . . . 65.4(3) ?
    C1 C3 C4 O1 . . . . -177.8(2) ?
    N2 C7 C8 O2 . . . . -57.7(3) ?
    C5 C7 C8 O2 . . . . -174.9(2) ?
    C6 C7 C8 O2 . . . . 60.2(3) ?
loop_
    _geom_hbond_atom_site_label_D
    _geom_hbond_atom_site_label_H
    _geom_hbond_atom_site_label_A
    _geom_hbond_site_symmetry_A
    _geom_hbond_distance_DH
    _geom_hbond_distance_HA
    _geom_hbond_distance_DA
    _geom_hbond_angle_DHA
    _geom_hbond_publ_flag
    O1 H1A Cl1 . 0.82(3) 2.25(4) 3.067(2) 174(3) yes
    N1 H1B O2 . 0.8900 2.0200 2.876(3) 161.00 yes
    N1 H1C Cl1 1_655 0.8900 2.3300 3.216(3) 171.00 yes
    N1 H1G Cl1 3_556 0.8900 2.4200 3.261(2) 157.00 yes
    O2 H2D O1 3_566 0.8200 1.9100 2.731(3) 175.00 yes
    N2 H2E Cl1 . 0.8900 2.5300 3.391(2) 163.00 yes
    N2 H2E O2 . 0.8900 2.4900 2.811(3) 102.00 yes
    N2 H2F Cl2 2_456 0.8900 2.2400 3.130(2) 177.00 yes
    N2 H2G Cl2 . 0.8900 2.2700 3.144(2) 169.00 yes
    C2 H2A O1 . 0.9600 2.5300 2.880(4) 102.00 yes
    C6 H6A O2 . 0.9600 2.5900 2.933(4) 101.00 yes
data_global
_journal_date_recd_electronic     2008-05-14
_journal_date_accepted     2008-05-18
_journal_name_full     'Acta Crystallographica, Section E'
_journal_year     2008
_journal_volume     64
_journal_issue      6
_journal_page_first     o1150
_journal_page_last     o1150
_journal_paper_category     QO
_journal_coeditor_code     HK2463
_publ_contact_author
;
Hong-Jun Zhu
Department of Applied Chemistry,
College of Science,
Nanjing University of Technology,
Nanjing 210009
People's Republic of China
;
_publ_contact_author_email     zhuhj@njut.edu.cn
_publ_section_title
;
1-Hydroxymethyl-1-methylethanaminium chloride
;
loop_
    _publ_author_name
    _publ_author_address
    'Yu-Feng Li'
;
Department of Applied Chemistry,
College of Science,
Nanjing University of Technology,
Nanjing 210009
People's Republic of China
;
    'Mei-Li Feng'
;
Department of Applied Chemistry,
College of Science,
Nanjing University of Technology,
Nanjing 210009
People's Republic of China
;
    'Shan Liu'
;
Department of Applied Chemistry,
College of Science,
Nanjing University of Technology,
Nanjing 210009
People's Republic of China
;
    'Hai-Yu Yang'
;
Department of Applied Chemistry,
College of Science,
Nanjing University of Technology,
Nanjing 210009
People's Republic of China
;
    'Hong-Jun Zhu'
;
Department of Applied Chemistry,
College of Science,
Nanjing University of Technology,
Nanjing 210009
People's Republic of China
;
