# Supplementary material for: 1-Hydroxymethyl-1-methylethan­aminium chloride
Source: Acta Crystallogr Sect E Struct Rep Online. 2008 May 24;64(Pt 6):o1150. doi: 10.1107/S1600536808015018 (PMC2961394; doi:10.1107/S1600536808015018)
Supplement: Supplementary file 2 [file e-64-o1150-Isup2.hkl]

# 
# h,k,l, Fc-squared, Fo-squared, sigma(Fo-squared) and status flag 
# 
data_I
_shelx_title '    X in P2(1)/n' 
_shelx_refln_list_code          4 
_shelx_F_calc_maximum      153.42 
_exptl_crystal_F_000       544.00 
_reflns_d_resolution_high  0.8361 
 
loop_ 
 _symmetry_equiv_pos_as_xyz 
 'x, y, z' 
 '-x+1/2, y+1/2, -z+1/2' 
 '-x, -y, -z' 
 'x-1/2, -y-1/2, z-1/2' 
 
_cell_length_a     6.4940 
_cell_length_b     9.5230 
_cell_length_c    21.9030 
_cell_angle_alpha  90.000 
_cell_angle_beta   91.880 
_cell_angle_gamma  90.000 
 
_shelx_F_squared_multiplier     1.000 
 
loop_ 
 _refln_index_h 
 _refln_index_k 
 _refln_index_l 
 _refln_F_squared_calc 
 _refln_F_squared_meas 
 _refln_F_squared_sigma 
 _refln_observed_status 
   2   0   0    23537.33    22909.43    300.76 o 
   4   0   0     1958.99     1899.61     27.83 o 
   6   0   0     1228.66     1237.05     29.38 o 
   1   1   0      513.10      470.52      7.23 o 
   2   1   0      869.18      795.65     12.36 o 
   3   1   0        0.49       -0.54      3.07 o 
   4   1   0      369.46      358.15     12.63 o 
   5   1   0       30.06       22.43      6.30 o 
   6   1   0        4.76        4.76      5.91 o 
   7   1   0        2.34        0.00      7.45 o 
   0   2   0     8657.02     7169.09    131.44 o 
   1   2   0     3972.16     4131.67     25.62 o 
   2   2   0      683.04      631.55     12.16 o 
   3   2   0     1823.01     1678.76     23.27 o 
   4   2   0      118.34      104.85      8.15 o 
   5   2   0       69.12       71.07      7.68 o 
   6   2   0       11.35       14.75      6.53 o 
   7   2   0       81.88       68.38     10.91 o 
   1   3   0     2147.25     2207.01     21.56 o 
   2   3   0       31.94       21.82      4.15 o 
   3   3   0      133.31      141.40      8.07 o 
   4   3   0       40.76       39.49      5.84 o 
   5   3   0       14.88       28.57      6.38 o 
   6   3   0       25.96       21.74      6.91 o 
   7   3   0        7.14        7.76      6.99 o 
   0   4   0        9.61       10.91      3.15 o 
   1   4   0      179.52      160.90      7.31 o 
   2   4   0       27.52       35.80      4.76 o 
   3   4   0      186.37      190.21      9.61 o 
   4   4   0        6.35        4.07      5.38 o 
   5   4   0      117.91      119.05     10.14 o 
   6   4   0        7.75        8.76      7.37 o 
   7   4   0        2.34       -4.84      9.91 o 
   1   5   0       95.16       97.16      6.76 o 
   2   5   0       62.63       70.23      6.45 o 
   3   5   0        4.77       10.98      4.99 o 
   4   5   0        0.25        4.99      5.76 o 
   5   5   0        2.52        4.22      6.91 o 
   6   5   0       48.91       46.02      9.91 o 
   0   6   0      296.60      282.66     11.08 o 
   1   6   0      433.16      430.32     13.79 o 
   2   6   0      637.76      601.46     17.36 o 
   3   6   0      247.17      294.30     13.38 o 
   4   6   0      439.01      429.61     17.86 o 
   5   6   0       28.03       27.58      8.37 o 
   6   6   0      179.35      176.87     14.84 o 
   1   7   0      104.17      109.90      8.53 o 
   2   7   0       33.06       53.24      6.91 o 
   3   7   0       34.06       32.42      7.84 o 
   4   7   0       22.70       21.28      8.22 o 
   5   7   0       46.40       59.08      9.91 o 
   6   7   0        2.39        4.99      9.37 o 
   0   8   0     2559.19     2534.25     38.11 o 
   1   8   0      503.42      499.28     18.02 o 
   2   8   0      815.88      871.92     24.30 o 
   3   8   0      885.97      873.01     26.00 o 
   4   8   0      338.93      366.72     19.39 o 
   5   8   0       60.02       45.17     10.91 o 
   1   9   0        8.92        8.68      5.99 o 
   2   9   0       82.78      104.80     10.60 o 
   3   9   0       38.78       48.17      7.61 o 
   4   9   0      149.41      139.88     14.06 o 
   0  10   0       99.82      104.96     11.53 o 
   1  10   0      443.24      499.66     21.78 o 
   2  10   0        0.15        5.99      7.83 o 
   3  10   0      109.05      142.39     14.22 o 
   1  11   0       15.01        4.92      9.37 o 
   2  11   0       14.14       33.87      8.99 o 
  -7   0   1       12.55       24.12      7.68 o 
  -5   0   1      715.30      690.25     19.67 o 
  -3   0   1       69.72       86.54      5.46 o 
  -1   0   1      526.97      445.82      6.39 o 
   1   0   1     3927.57     4098.18     84.11 o 
   3   0   1        0.40       -3.15      3.15 o 
   5   0   1      463.43      409.40     15.25 o 
   7   0   1      176.72      168.03     14.14 o 
  -7   1   1      115.44      130.25     13.06 o 
  -6   1   1       83.67      102.43     10.14 o 
  -5   1   1      413.98      394.56     15.86 o 
  -4   1   1      759.38      697.48     16.99 o 
  -3   1   1     1471.32     1436.02     20.57 o 
  -2   1   1     2156.74     2031.14     19.94 o 
  -1   1   1       15.55       12.91      1.92 o 
   0   1   1       74.68       71.57      1.63 o 
   1   1   1     8331.06     7477.94    129.09 o 
   2   1   1      406.44      388.94      8.88 o 
   3   1   1     1383.74     1389.07     20.16 o 
   4   1   1      536.96      502.50     14.58 o 
   5   1   1      189.09      166.48     10.69 o 
   6   1   1       87.11       85.98      9.53 o 
   7   1   1       37.86       25.89      8.83 o 
  -7   2   1        0.07       -2.23      7.68 o 
  -6   2   1        0.62       -6.76      6.76 o 
  -5   2   1       41.26       27.66      7.38 o 
  -4   2   1       50.28       46.79      5.84 o 
  -3   2   1     1555.60     1470.63     21.81 o 
  -2   2   1        1.30        0.23      2.69 o 
  -1   2   1     6412.78     5978.36    130.72 o 
   0   2   1      397.08      432.18      5.23 o 
   1   2   1      733.80      871.20     11.67 o 
   2   2   1      294.24      266.02      8.09 o 
   3   2   1     3201.96     3003.27     30.44 o 
   4   2   1      856.14      730.18     18.32 o 
   5   2   1      118.55      112.06      9.07 o 
   6   2   1      140.18      130.12     11.84 o 
   7   2   1       55.92       54.24     10.14 o 
  -7   3   1        6.31        6.99      8.83 o 
  -6   3   1      150.00      140.74     11.99 o 
  -5   3   1      382.32      353.63     15.55 o 
  -4   3   1      786.85      702.34     18.46 o 
  -3   3   1      112.25       98.48      6.92 o 
  -2   3   1     2720.08     2732.81     27.26 o 
  -1   3   1       17.50       18.44      2.92 o 
   0   3   1     1362.24     1307.99     11.11 o 
   1   3   1      467.70      509.96     10.51 o 
   2   3   1     2192.57     2198.49     24.52 o 
   3   3   1      384.14      429.03     13.10 o 
   4   3   1      645.48      636.15     17.67 o 
   5   3   1      277.41      272.33     13.77 o 
   6   3   1       81.55       97.58      9.60 o 
   7   3   1       23.09       26.42      8.68 o 
  -7   4   1      168.34      174.01     15.37 o 
  -6   4   1        8.20        7.37      7.14 o 
  -5   4   1      986.66      910.04     24.71 o 
  -4   4   1       54.84       52.32      7.30 o 
  -3   4   1      632.15      640.55     16.75 o 
  -2   4   1      859.10      899.17     17.34 o 
  -1   4   1     2858.59     2964.33     28.23 o 
   0   4   1      198.89      211.68      5.50 o 
   1   4   1     1753.96     1808.71     22.37 o 
   2   4   1       27.45       41.79      4.76 o 
   3   4   1       21.02       21.89      4.76 o 
   4   4   1       22.82       20.97      6.30 o 
   5   4   1      118.62      120.05     10.53 o 
   6   4   1        3.12       -8.45      8.45 o 
   7   4   1        8.95        0.84      9.14 o 
  -6   5   1        8.19       18.66      7.30 o 
  -5   5   1      548.46      552.05     20.41 o 
  -4   5   1      171.14      176.60     11.15 o 
  -3   5   1      320.45      297.65     12.55 o 
  -2   5   1      250.70      285.66     11.16 o 
  -1   5   1      722.05      677.31     15.69 o 
   0   5   1      212.68      219.21      8.85 o 
   1   5   1     2106.49     2295.69     28.31 o 
   2   5   1       10.34       15.13      4.45 o 
   3   5   1      288.27      272.35     12.24 o 
   4   5   1      244.07      220.75     12.46 o 
   5   5   1      201.94      198.83     13.92 o 
   6   5   1       60.76       60.54     10.14 o 
  -6   6   1        2.84        7.68      8.99 o 
  -5   6   1       45.68       47.94      9.68 o 
  -4   6   1      279.82      274.08     14.54 o 
  -3   6   1      752.68      761.13     20.99 o 
  -2   6   1       44.29       49.86      6.53 o 
  -1   6   1      946.81      938.73     20.19 o 
   0   6   1      327.79      332.39     11.16 o 
   1   6   1      924.84      992.01     20.80 o 
   2   6   1      122.96      114.07      8.53 o 
   3   6   1      969.49      955.14     23.33 o 
   4   6   1      126.82      125.28     11.30 o 
   5   6   1       20.61        1.31      8.60 o 
   6   6   1        2.17       -8.91      8.91 o 
  -6   7   1      102.05      105.96     13.45 o 
  -5   7   1       92.58       70.61     12.29 o 
  -4   7   1      371.48      386.99     17.08 o 
  -3   7   1       95.32      107.12     10.07 o 
  -2   7   1      590.52      582.42     18.81 o 
  -1   7   1        4.36       -4.61      6.22 o 
   0   7   1       45.16       43.27      4.28 o 
   1   7   1      260.77      281.80     12.62 o 
   2   7   1       77.87       67.70      7.45 o 
   3   7   1      201.62      172.47     12.46 o 
   4   7   1      158.96      161.19     12.68 o 
   5   7   1       25.16       23.81      8.60 o 
   6   7   1        7.59       13.36      8.37 o 
  -5   8   1       55.37       64.99     11.14 o 
  -4   8   1        6.93       -4.22      9.22 o 
  -3   8   1       17.92       21.89      8.22 o 
  -2   8   1       42.39       46.78      8.83 o 
  -1   8   1      195.11      195.76     12.23 o 
   0   8   1        1.72        5.64     10.02 o 
   1   8   1      325.23      345.88     15.31 o 
   2   8   1       58.74       45.18      9.22 o 
   3   8   1      277.13      300.89     15.77 o 
   4   8   1      249.67      245.45     16.99 o 
   5   8   1      170.64      181.32     15.91 o 
  -4   9   1        1.51       -4.69      8.37 o 
  -3   9   1       45.58       24.04      9.60 o 
  -2   9   1        0.01        4.61      6.99 o 
  -1   9   1      303.39      304.47     15.77 o 
   0   9   1       65.27       53.27      5.93 o 
   1   9   1      201.70      184.14     13.15 o 
   2   9   1       40.49       25.58      8.91 o 
   3   9   1       19.85       17.05      8.37 o 
   4   9   1       45.58       26.66     10.60 o 
  -3  10   1       73.91       83.21     11.14 o 
  -2  10   1        0.83       -3.00      7.60 o 
  -1  10   1      269.23      286.08     16.30 o 
   0  10   1      141.41      158.32      9.45 o 
   1  10   1        0.24        3.61      6.53 o 
   2  10   1       90.57       99.58     11.60 o 
   3  10   1        0.21       -5.61      8.06 o 
  -1  11   1      129.55      131.64     12.99 o 
   0  11   1        2.43        2.59      5.65 o 
   1  11   1       25.74        6.53      8.60 o 
  -6   0   2       63.23       52.32      8.91 o 
  -4   0   2      685.84      736.03     17.45 o 
  -2   0   2     4426.52     4724.35     30.21 o 
   0   0   2     1159.67     1126.31      9.67 o 
   2   0   2     2677.11     2785.88     23.20 o 
   4   0   2     1040.65     1113.73     21.37 o 
   6   0   2        0.89        9.60      6.68 o 
  -7   1   2        9.99        6.61      8.60 o 
  -6   1   2      130.96      146.49     11.30 o 
  -5   1   2        0.92       -5.76      5.76 o 
  -4   1   2      407.06      423.19     13.41 o 
  -3   1   2       65.97       72.78      5.30 o 
  -2   1   2      476.21      483.83      9.90 o 
  -1   1   2      700.44      689.29      9.13 o 
   0   1   2      325.07      317.10      4.00 o 
   1   1   2        7.07       11.68      2.23 o 
   2   1   2     5190.70     5433.77     33.42 o 
   3   1   2       14.72       15.29      3.69 o 
   4   1   2      617.83      585.57     15.51 o 
   5   1   2       46.86       41.56      6.76 o 
   6   1   2      124.91      127.19     11.22 o 
   7   1   2        1.43       -7.68      7.68 o 
  -7   2   2      208.04      214.49     14.91 o 
  -6   2   2      277.64      271.82     14.54 o 
  -5   2   2        0.58       -6.22      6.22 o 
  -4   2   2      484.13      417.29     13.64 o 
  -3   2   2      200.04      220.30      9.31 o 
  -2   2   2     3503.11     3349.19     28.02 o 
  -1   2   2     2545.08     2708.91     21.06 o 
   0   2   2     2837.28     2941.50     51.07 o 
   1   2   2      481.75      586.34      9.83 o 
   2   2   2     1908.95     1992.14     21.53 o 
   3   2   2     1771.43     1675.02     23.57 o 
   4   2   2     2326.65     2192.41     31.16 o 
   5   2   2       67.44       63.93      8.68 o 
   6   2   2       98.49       91.90      9.61 o 
   7   2   2        1.10        3.07      6.84 o 
  -7   3   2       57.30       38.80     11.75 o 
  -6   3   2       11.26       12.83      7.22 o 
  -5   3   2        8.18        5.76      6.22 o 
  -4   3   2     1109.80     1103.45     23.06 o 
  -3   3   2       58.78       59.17      6.45 o 
  -2   3   2      452.02      498.90     12.12 o 
  -1   3   2     6382.45     6402.53     37.57 o 
   0   3   2     1060.97     1131.10     10.50 o 
   1   3   2      787.34      812.13     13.34 o 
   2   3   2     1346.24     1341.66     19.47 o 
   3   3   2        2.24       -0.69      4.07 o 
   4   3   2       48.22       40.95      6.91 o 
   5   3   2      112.20      118.97      9.99 o 
   6   3   2       60.50       42.64      9.07 o 
   7   3   2       33.88       37.56      9.37 o 
  -7   4   2       15.50       29.19      8.91 o 
  -6   4   2      239.40      213.00     15.92 o 
  -5   4   2        1.41        8.37      5.91 o 
  -4   4   2     1269.28     1237.89     25.55 o 
  -3   4   2      425.40      413.23     13.56 o 
  -2   4   2      546.19      499.21     13.12 o 
  -1   4   2     1065.99     1051.67     17.32 o 
   0   4   2    10979.35    10122.15    157.63 o 
   1   4   2      594.04      619.12     13.45 o 
   2   4   2     5444.23     5558.57     42.48 o 
   3   4   2      267.61      258.43     11.08 o 
   4   4   2      103.87      104.60      9.07 o 
   5   4   2      278.49      248.84     13.77 o 
   6   4   2      379.66      359.19     17.54 o 
   7   4   2       25.50       17.97      9.29 o 
  -6   5   2        2.69       11.52      7.22 o 
  -5   5   2        0.45        4.84      7.14 o 
  -4   5   2     1354.23     1408.28     28.57 o 
  -3   5   2        1.45        6.76      4.69 o 
  -2   5   2     1087.63     1174.00     21.61 o 
  -1   5   2        5.20       13.21      4.15 o 
   0   5   2      367.57      393.76     11.52 o 
   1   5   2      290.78      295.35     11.24 o 
   2   5   2      962.94      909.00     19.65 o 
   3   5   2      296.57      309.07     12.70 o 
   4   5   2        0.03       -5.61      5.76 o 
   5   5   2      102.08       89.99     10.37 o 
   6   5   2       36.82       36.26      8.91 o 
  -6   6   2        1.85       10.06      8.29 o 
  -5   6   2      117.37      142.86     11.53 o 
  -4   6   2      162.41      133.76     11.22 o 
  -3   6   2      432.04      429.63     16.33 o 
  -2   6   2       85.93       85.07      7.99 o 
  -1   6   2      504.63      489.43     15.34 o 
   0   6   2       66.07       54.94      4.37 o 
   1   6   2     2105.68     2120.20     30.49 o 
   2   6   2        0.09        3.84      4.84 o 
   3   6   2     1029.59     1071.46     24.58 o 
   4   6   2      313.66      312.44     15.77 o 
   5   6   2       73.10       91.43     11.14 o 
   6   6   2       13.95        5.45      8.53 o 
  -6   7   2       18.74        7.53     11.14 o 
  -5   7   2        0.29       -7.91      7.91 o 
  -4   7   2       17.61       24.43      7.45 o 
  -3   7   2       29.60       16.52      7.37 o 
  -2   7   2      116.68      137.88      9.61 o 
  -1   7   2      884.19      856.02     21.09 o 
   0   7   2      551.08      555.89     12.18 o 
   1   7   2      402.45      425.89     15.17 o 
   2   7   2        5.15       -1.00      5.68 o 
   3   7   2        9.43        1.08      6.99 o 
   4   7   2        0.04       -1.23      7.22 o 
   5   7   2       69.43       67.53     10.91 o 
   6   7   2        0.42       -6.76      8.68 o 
  -5   8   2        0.10       -4.76      9.37 o 
  -4   8   2      127.41      126.19     12.76 o 
  -3   8   2       55.27       72.75      9.53 o 
  -2   8   2      118.91      110.05     10.22 o 
  -1   8   2        8.39       14.06      6.38 o 
   0   8   2      138.37      134.42      7.72 o 
   1   8   2        1.60       -2.69      6.37 o 
   2   8   2       60.10       63.85      8.84 o 
   3   8   2       16.53       30.88      7.76 o 
   4   8   2       24.95       16.21      9.76 o 
   5   8   2        8.66       31.11     10.06 o 
  -4   9   2       27.23       40.71      9.37 o 
  -3   9   2        3.97        8.53      7.99 o 
  -2   9   2       53.41       30.27     10.14 o 
  -1   9   2       27.97       33.80      6.99 o 
   0   9   2      329.39      329.82     17.31 o 
   1   9   2      136.52      124.13     10.99 o 
   2   9   2       70.24       79.83      9.45 o 
   3   9   2       26.27       29.96      9.60 o 
   4   9   2        2.42       -5.53      8.14 o 
  -3  10   2        3.42        4.84      8.60 o 
  -2  10   2      169.52      152.34     14.14 o 
  -1  10   2       20.15       20.82      8.45 o 
   0  10   2      140.64      143.43      9.91 o 
   1  10   2        1.13       20.12      6.53 o 
   2  10   2      119.43      124.11     12.45 o 
   3  10   2       34.63       32.95     10.37 o 
  -1  11   2      128.08      124.65     14.22 o 
   0  11   2        0.53        2.72      5.27 o 
   1  11   2       15.65       32.03      7.91 o 
  -7   0   3       12.97       22.81      8.45 o 
  -5   0   3      112.41      117.44      9.61 o 
  -3   0   3      713.97      821.79     15.70 o 
  -1   0   3     1965.80     1744.76     14.44 o 
   1   0   3      247.14      252.22      5.71 o 
   3   0   3      147.28      168.52      7.54 o 
   5   0   3       42.53       43.56      6.15 o 
   7   0   3        0.23       -5.22      7.45 o 
  -7   1   3       21.34       17.74      8.30 o 
  -6   1   3       54.99       57.39      8.76 o 
  -5   1   3      217.00      231.57     11.69 o 
  -4   1   3      814.81      780.08     18.70 o 
  -3   1   3     2701.45     2608.53     28.28 o 
  -2   1   3     5778.76     5766.70     34.92 o 
  -1   1   3     1679.69     1949.48     16.12 o 
   0   1   3      666.23      720.04     10.94 o 
   1   1   3     3380.80     3839.94     23.24 o 
   2   1   3      104.01      104.52      5.23 o 
   3   1   3       61.56       79.69      5.69 o 
   4   1   3      398.35      378.53     13.10 o 
   5   1   3        4.14        5.38      5.07 o 
   6   1   3       90.97       92.36      9.53 o 
   7   1   3       73.75       57.62      9.83 o 
  -7   2   3       95.28       89.13     12.68 o 
  -6   2   3       45.22       61.92      7.99 o 
  -5   2   3      772.67      769.92     21.14 o 
  -4   2   3        2.26        4.76      3.99 o 
  -3   2   3     2777.02     2881.66     30.31 o 
  -2   2   3      244.59      239.48      8.01 o 
  -1   2   3    14458.43    13130.52    213.20 o 
   0   2   3      752.44      806.66     10.55 o 
   1   2   3     4493.14     4905.85     29.63 o 
   2   2   3       53.58       68.63      4.61 o 
   3   2   3     1358.26     1286.56     20.91 o 
   4   2   3      861.18      707.55     18.08 o 
   5   2   3      558.30      474.84     16.80 o 
   6   2   3      285.99      267.29     14.69 o 
   7   2   3       10.52       -7.60      9.75 o 
  -7   3   3       28.92       17.90     10.45 o 
  -6   3   3       55.04       40.56      8.83 o 
  -5   3   3      762.70      721.76     21.52 o 
  -4   3   3      671.66      646.73     17.90 o 
  -3   3   3     1380.77     1377.99     22.84 o 
  -2   3   3     2779.57     2847.62     28.43 o 
  -1   3   3     5874.49     5910.85     36.61 o 
   0   3   3      463.09      450.13     11.13 o 
   1   3   3      356.88      363.19      9.18 o 
   2   3   3      588.32      552.12     12.90 o 
   3   3   3        0.40       -3.46      3.46 o 
   4   3   3      366.78      370.19     13.63 o 
   5   3   3      231.35      199.73     12.31 o 
   6   3   3       15.46        3.92      7.30 o 
   7   3   3       53.37       67.76     10.06 o 
  -7   4   3       50.62       49.63     11.45 o 
  -6   4   3       33.69       26.50      9.45 o 
  -5   4   3      218.92      194.47     13.07 o 
  -4   4   3       22.79       13.83      6.30 o 
  -3   4   3      896.30      816.58     18.71 o 
  -2   4   3      139.99      151.26      8.31 o 
  -1   4   3      460.28      583.88     13.12 o 
   0   4   3       96.03       84.20      4.01 o 
   1   4   3     1174.16     1040.89     17.48 o 
   2   4   3       99.42       83.17      6.61 o 
   3   4   3     1550.34     1499.42     25.56 o 
   4   4   3      811.73      723.28     19.61 o 
   5   4   3       63.12       67.07      8.30 o 
   6   4   3      138.25      127.04     13.14 o 
   7   4   3      175.59      158.72     14.83 o 
  -6   5   3        2.57       12.98      7.91 o 
  -5   5   3      455.11      431.36     18.94 o 
  -4   5   3       42.73       21.89      8.22 o 
  -3   5   3      137.87      149.60      9.53 o 
  -2   5   3      142.48      144.63      8.07 o 
  -1   5   3      895.27      858.87     17.72 o 
   0   5   3       86.28       85.27      6.49 o 
   1   5   3      935.73      893.97     18.11 o 
   2   5   3      815.89      830.31     18.78 o 
   3   5   3       69.88       71.85      7.45 o 
   4   5   3       38.88       43.17      7.76 o 
   5   5   3      386.76      377.41     17.24 o 
   6   5   3        0.17       -6.61      8.06 o 
  -6   6   3      110.82      119.57     12.68 o 
  -5   6   3        9.73        6.61      9.14 o 
  -4   6   3      202.17      187.38     13.15 o 
  -3   6   3      165.82      153.84     11.07 o 
  -2   6   3      138.23      141.14      8.99 o 
  -1   6   3     2225.83     2309.23     32.07 o 
   0   6   3      175.21      159.15      6.31 o 
   1   6   3      141.33      150.38      8.92 o 
   2   6   3      105.79      112.67      8.38 o 
   3   6   3        0.09        2.46      5.61 o 
   4   6   3       91.47       84.53     10.14 o 
   5   6   3       67.85       -3.38      6.76 o 
   6   6   3      103.35      127.78     13.22 o 
  -6   7   3      121.96      130.87     14.37 o 
  -5   7   3        9.97       -2.15      9.29 o 
  -4   7   3       32.25       40.41      8.14 o 
  -3   7   3      178.44      210.11     12.84 o 
  -2   7   3     1012.23      990.08     24.11 o 
  -1   7   3       51.25       50.32      7.84 o 
   0   7   3      665.66      648.57     13.09 o 
   1   7   3      134.36      123.53      9.76 o 
   2   7   3      189.57      159.63     11.46 o 
   3   7   3       77.80       85.60      8.84 o 
   4   7   3      374.81      383.52     17.54 o 
   5   7   3        0.04       10.98      7.68 o 
   6   7   3       26.12       20.28     10.14 o 
  -5   8   3       25.41       41.48      8.68 o 
  -4   8   3       10.73        1.38      8.83 o 
  -3   8   3        0.82        2.53      7.22 o 
  -2   8   3        6.93       13.83      5.84 o 
  -1   8   3       66.85       75.14      8.91 o 
   0   8   3      105.33       97.59      6.86 o 
   1   8   3      261.58      271.21     14.00 o 
   2   8   3       35.20       37.72      7.22 o 
   3   8   3        6.20        3.15      6.37 o 
   4   8   3       25.35       34.80      8.14 o 
   5   8   3       42.17       47.47     10.22 o 
  -4   9   3        5.70        5.53      9.68 o 
  -3   9   3      455.76      446.58     20.55 o 
  -2   9   3        1.54        9.29      7.14 o 
  -1   9   3      297.52      302.84     16.38 o 
   0   9   3       14.64        7.94      6.80 o 
   1   9   3      692.64      660.24     22.97 o 
   2   9   3        1.64       -0.69      7.76 o 
   3   9   3      145.03      150.18     13.53 o 
   4   9   3       16.50       23.73      8.68 o 
  -3  10   3      258.79      266.20     18.53 o 
  -2  10   3       28.56       36.95      7.68 o 
  -1  10   3      222.63      256.87     15.99 o 
   0  10   3        6.25       11.75      5.21 o 
   1  10   3      118.14      152.23     11.91 o 
   2  10   3       32.57       27.27      9.06 o 
   3  10   3      329.34      342.12     19.00 o 
  -1  11   3        7.38       23.04      8.22 o 
   0  11   3       20.72       20.33      6.49 o 
   1  11   3       18.52        2.46      9.83 o 
  -6   0   4      385.88      419.74     17.85 o 
  -4   0   4     3812.25     3892.58     39.25 o 
  -2   0   4     1059.39     1160.33     15.58 o 
   0   0   4     1195.16     1316.90     11.00 o 
   2   0   4    19558.56    20166.64    299.45 o 
   4   0   4     1174.28     1164.49     22.31 o 
   6   0   4      123.81      108.06     11.99 o 
  -7   1   4       32.20       43.25      8.53 o 
  -6   1   4      101.78       92.60     10.99 o 
  -5   1   4      259.91      274.63     13.08 o 
  -4   1   4       29.79       28.65      6.15 o 
  -3   1   4      204.84      198.61      8.46 o 
  -2   1   4      493.26      468.20     10.36 o 
  -1   1   4     2015.63     2143.18     18.06 o 
   0   1   4     7763.11     6950.67     90.68 o 
   1   1   4     3672.26     3991.94     25.23 o 
   2   1   4     1205.17     1243.72     16.68 o 
   3   1   4      578.06      587.90     13.90 o 
   4   1   4      363.63      363.94     12.55 o 
   5   1   4      273.67      271.11     13.16 o 
   6   1   4       48.39       42.71      7.84 o 
   7   1   4       36.22       29.50      8.14 o 
  -7   2   4      332.72      357.68     18.92 o 
  -6   2   4      206.63      185.60     13.07 o 
  -5   2   4      114.21      104.06      9.53 o 
  -4   2   4        7.97       -1.23      4.22 o 
  -3   2   4        6.11       -2.46      4.07 o 
  -2   2   4        1.14        4.84      2.84 o 
  -1   2   4      231.33      247.85      7.24 o 
   0   2   4     1338.24     1480.78     11.02 o 
   1   2   4      276.01      330.74      8.25 o 
   2   2   4       97.16      100.18      5.77 o 
   3   2   4     1414.99     1450.90     22.47 o 
   4   2   4      154.99      170.31      9.69 o 
   5   2   4      128.85      125.44      9.53 o 
   6   2   4        3.76       13.29      5.68 o 
   7   2   4        0.90       -1.54      6.14 o 
  -7   3   4       21.88       14.13      8.60 o 
  -6   3   4        8.28        7.14      6.68 o 
  -5   3   4       69.64       65.39      9.07 o 
  -4   3   4        2.03       11.60      4.76 o 
  -3   3   4        3.28        9.52      4.15 o 
  -2   3   4       50.59       54.94      5.53 o 
  -1   3   4      520.17      510.67     11.13 o 
   0   3   4     2118.63     2191.83     15.51 o 
   1   3   4     2038.76     2116.09     22.65 o 
   2   3   4      402.07      454.62     11.80 o 
   3   3   4       13.20       11.45      4.69 o 
   4   3   4      142.63      152.76      9.69 o 
   5   3   4        2.81        1.61      5.99 o 
   6   3   4       48.06       62.69      8.83 o 
   7   3   4        7.88       24.65      9.22 o 
  -7   4   4       17.71       26.19      9.91 o 
  -6   4   4       59.43       58.16     10.76 o 
  -5   4   4       29.15       22.12      8.14 o 
  -4   4   4       52.01       54.16      8.37 o 
  -3   4   4       34.15       36.88      5.38 o 
  -2   4   4     3833.42     4183.22     37.36 o 
  -1   4   4        6.40       17.05      3.99 o 
   0   4   4     1217.36     1252.82     13.25 o 
   1   4   4      966.98     1007.75     17.44 o 
   2   4   4      198.62      211.49      9.39 o 
   3   4   4      192.73      179.90      9.92 o 
   4   4   4      117.90      137.20      9.76 o 
   5   4   4       20.90       12.06      7.91 o 
   6   4   4       68.71       56.24      9.83 o 
   7   4   4        2.58        6.61      9.83 o 
  -6   5   4       45.17       37.87      9.06 o 
  -5   5   4        0.83        4.30      7.22 o 
  -4   5   4       37.53       35.03      7.30 o 
  -3   5   4      143.76      119.24      8.76 o 
  -2   5   4      227.56      250.66     10.85 o 
  -1   5   4       14.41       10.37      4.15 o 
   0   5   4     1994.37     2139.44     44.13 o 
   1   5   4        5.18       10.14      4.15 o 
   2   5   4     1205.48     1283.86     23.40 o 
   3   5   4       41.85       49.78      5.92 o 
   4   5   4      300.26      305.83     14.39 o 
   5   5   4      174.82      162.28     12.61 o 
   6   5   4       92.68       89.36     12.83 o 
  -6   6   4       96.19       75.07     12.29 o 
  -5   6   4       80.39       95.43     11.06 o 
  -4   6   4      348.79      359.44     16.39 o 
  -3   6   4       62.37       63.77      7.53 o 
  -2   6   4      589.23      557.78     17.04 o 
  -1   6   4       90.77       91.53      8.07 o 
   0   6   4     1359.01     1368.83     17.33 o 
   1   6   4        4.27        4.07      4.61 o 
   2   6   4      827.25      867.77     21.08 o 
   3   6   4       69.76       66.46      7.84 o 
   4   6   4      323.50      269.98     14.54 o 
   5   6   4       24.84       26.35      8.22 o 
   6   6   4       79.67       82.29     11.68 o 
  -6   7   4       29.65       42.17     11.21 o 
  -5   7   4       22.18       29.96      9.76 o 
  -4   7   4       39.14       39.49      9.14 o 
  -3   7   4       53.83       51.09      8.91 o 
  -2   7   4      144.77      159.20     10.30 o 
  -1   7   4     1040.65     1015.01     23.73 o 
   0   7   4      416.46      378.51     13.05 o 
   1   7   4     1286.25     1255.68     26.32 o 
   2   7   4        6.16        7.14      6.07 o 
   3   7   4      376.45      363.58     16.47 o 
   4   7   4        1.02       -5.76      7.30 o 
   5   7   4      464.00      505.08     21.47 o 
  -5   8   4       45.84       60.23     11.06 o 
  -4   8   4      352.53      360.59     18.23 o 
  -3   8   4      208.22      179.07     14.07 o 
  -2   8   4       93.36      134.86     11.14 o 
  -1   8   4      553.75      576.43     19.49 o 
   0   8   4      113.81      114.74      7.06 o 
   1   8   4       92.15       91.29     10.30 o 
   2   8   4      148.24      120.99     11.07 o 
   3   8   4       30.69       37.87      9.45 o 
   4   8   4        0.71        4.99      7.30 o 
   5   8   4      123.67      138.02     13.99 o 
  -4   9   4      130.51      122.04     14.37 o 
  -3   9   4        6.80        0.00      8.83 o 
  -2   9   4      255.44      242.01     15.69 o 
  -1   9   4        4.39       -6.61      6.61 o 
   0   9   4       67.86       55.09      6.93 o 
   1   9   4        0.50       13.44      6.91 o 
   2   9   4      287.35      261.50     15.54 o 
   3   9   4       16.77       20.28      8.07 o 
   4   9   4        4.13       -8.91      8.91 o 
  -3  10   4       49.23       59.23     11.75 o 
  -2  10   4       11.10       17.51      8.53 o 
  -1  10   4       18.36       36.49      8.83 o 
   0  10   4        2.62        0.32      5.01 o 
   1  10   4       29.71       22.66      8.45 o 
   2  10   4        3.82       -3.07      8.22 o 
   3  10   4      205.02      214.09     16.07 o 
  -1  11   4       17.79        8.30      8.76 o 
   0  11   4       26.82       41.74      7.14 o 
   1  11   4       25.41       29.96     10.22 o 
  -7   0   5      204.68      180.81     15.14 o 
  -5   0   5     1115.39     1090.90     25.05 o 
  -3   0   5     9708.85     9738.32     55.84 o 
  -1   0   5    12408.78    11785.56    193.04 o 
   1   0   5    14111.47    14448.21    218.67 o 
   3   0   5    11871.63    11828.55    265.82 o 
   5   0   5      384.14      379.36     15.01 o 
   7   0   5      175.58      154.58     14.76 o 
  -7   1   5       15.54       18.05      8.83 o 
  -6   1   5        3.35       12.29      6.07 o 
  -5   1   5      692.39      690.12     20.21 o 
  -4   1   5       28.58       22.74      5.07 o 
  -3   1   5       12.44       19.74      4.46 o 
  -2   1   5     1574.19     1697.33     20.03 o 
  -1   1   5       22.65       27.04      3.23 o 
   0   1   5      870.53      880.13      8.06 o 
   1   1   5     4190.47     4388.21     28.27 o 
   2   1   5      616.87      637.25     12.61 o 
   3   1   5      624.25      616.45     14.44 o 
   4   1   5       27.22       31.73      4.84 o 
   5   1   5        6.29        8.14      6.07 o 
   6   1   5        0.97        3.15      5.53 o 
   7   1   5       28.73       26.81      8.99 o 
  -7   2   5       25.08       36.79     10.14 o 
  -6   2   5      128.48      116.28     11.99 o 
  -5   2   5       52.40       50.78      8.07 o 
  -4   2   5      219.31      225.23     10.77 o 
  -3   2   5      147.82      140.35      8.07 o 
  -2   2   5      952.38      954.85     16.14 o 
  -1   2   5     3517.72     3534.11     27.10 o 
   0   2   5     5956.42     5626.91     96.57 o 
   1   2   5     2550.52     2655.18     23.66 o 
   2   2   5      304.48      310.99      9.55 o 
   3   2   5        7.75       13.44      4.30 o 
   4   2   5      518.29      534.54     15.88 o 
   5   2   5      244.92      233.28     13.08 o 
   6   2   5      576.97      535.35     20.57 o 
   7   2   5       28.90       20.28      8.60 o 
  -7   3   5       91.43       97.35     13.22 o 
  -6   3   5       55.20       57.08      9.83 o 
  -5   3   5      804.49      810.68     22.84 o 
  -4   3   5      193.92      171.96     10.77 o 
  -3   3   5      207.29      215.10      9.85 o 
  -2   3   5     4304.14     4376.39     36.05 o 
  -1   3   5     1601.14     1688.34     20.64 o 
   0   3   5     4568.63     4674.27    148.24 o 
   1   3   5        6.63        6.45      3.30 o 
   2   3   5      442.42      432.36     11.88 o 
   3   3   5      116.75      122.84      7.84 o 
   4   3   5      659.79      655.04     18.20 o 
   5   3   5        2.23       -3.84      7.37 o 
   6   3   5       74.32       60.93     10.91 o 
   7   3   5       68.32       69.30     10.53 o 
  -7   4   5       21.39       21.43      9.76 o 
  -6   4   5       13.65        8.99      8.83 o 
  -5   4   5       41.82       23.58      8.76 o 
  -4   4   5        2.03        1.46      6.45 o 
  -3   4   5      732.40      745.02     18.53 o 
  -2   4   5       80.04      102.60      7.46 o 
  -1   4   5      476.90      451.41     12.19 o 
   0   4   5       88.66       72.68      3.80 o 
   1   4   5        0.19       12.44      3.69 o 
   2   4   5       12.98       25.42      4.61 o 
   3   4   5        4.37        5.22      4.38 o 
   4   4   5      113.94      132.35      9.45 o 
   5   4   5      136.40      124.21     11.07 o 
   6   4   5      165.72      142.89     13.76 o 
   7   4   5       94.15       76.37     13.22 o 
  -6   5   5       10.19       22.04      8.60 o 
  -5   5   5        1.78        3.07      6.45 o 
  -4   5   5        0.03       -6.30      6.99 o 
  -3   5   5      632.98      622.55     18.43 o 
  -2   5   5      263.41      249.79     11.00 o 
  -1   5   5      616.23      659.24     16.13 o 
   0   5   5       79.05       75.42      4.29 o 
   1   5   5      468.32      488.76     14.26 o 
   2   5   5        0.47        5.07      4.15 o 
   3   5   5      106.53      127.58      9.45 o 
   4   5   5        8.73        6.38      6.38 o 
   5   5   5       56.67       56.77      8.45 o 
   6   5   5        0.24        9.68      7.37 o 
  -6   6   5       53.25       73.29     11.37 o 
  -5   6   5      548.39      526.06     21.26 o 
  -4   6   5      239.96      261.47     14.46 o 
  -3   6   5     1578.43     1553.53     30.00 o 
  -2   6   5       63.00       48.18      8.14 o 
  -1   6   5      934.77      899.06     20.72 o 
   0   6   5      181.42      168.94      9.07 o 
   1   6   5      257.35      225.21     11.08 o 
   2   6   5       11.46       -0.46      5.84 o 
   3   6   5      388.91      392.61     15.70 o 
   4   6   5        8.17        7.07      6.76 o 
   5   6   5      288.59      292.19     17.38 o 
   6   6   5       26.67        7.99     10.68 o 
  -5   7   5      106.40      116.65     12.29 o 
  -4   7   5       33.34       25.73      8.30 o 
  -3   7   5       90.88      113.96     10.45 o 
  -2   7   5       77.60       78.84      8.99 o 
  -1   7   5      176.96      194.76     11.38 o 
   0   7   5       19.52       17.25      4.31 o 
   1   7   5      174.17      165.31     11.46 o 
   2   7   5       15.90       18.20      6.61 o 
   3   7   5        3.52       11.52      6.37 o 
   4   7   5        7.62       -3.30      7.83 o 
   5   7   5       29.18       33.64      9.45 o 
  -5   8   5       48.16       24.28     12.21 o 
  -4   8   5      261.56      283.76     16.61 o 
  -3   8   5      556.06      540.83     21.33 o 
  -2   8   5      330.04      316.38     15.16 o 
  -1   8   5      497.56      517.78     18.56 o 
   0   8   5      655.07      651.65     15.76 o 
   1   8   5      409.23      453.94     18.24 o 
   2   8   5      263.56      266.19     14.92 o 
   3   8   5      579.11      591.49     21.80 o 
   4   8   5      120.88      115.50     12.30 o 
   5   8   5      192.96      207.70     16.37 o 
  -4   9   5        9.47       -2.38      9.29 o 
  -3   9   5       13.79       11.60      9.37 o 
  -2   9   5        3.75       13.52      5.84 o 
  -1   9   5        0.61        3.23      6.84 o 
   0   9   5       65.85       62.15      6.37 o 
   1   9   5      248.61      255.16     14.76 o 
   2   9   5       23.20       31.26      7.60 o 
   3   9   5       32.26       38.95     10.29 o 
   4   9   5       91.35      100.19     12.45 o 
  -3  10   5        0.05       -4.92      7.53 o 
  -2  10   5      198.23      225.16     16.68 o 
  -1  10   5       35.11       35.41      8.45 o 
   0  10   5       90.38       87.01      7.93 o 
   1  10   5        4.47        8.91      8.14 o 
   2  10   5       71.95       75.68     11.22 o 
   3  10   5       65.80       80.05     11.83 o 
  -1  11   5        8.07        6.68      8.06 o 
   0  11   5      231.81      244.88     11.96 o 
   1  11   5       42.15       37.79      9.76 o 
  -6   0   6        3.06       -1.23      7.07 o 
  -4   0   6        4.97        8.30      4.30 o 
  -2   0   6      343.02      362.26      9.64 o 
   0   0   6     2280.13     2622.30     42.58 o 
   2   0   6        0.31        2.15      2.84 o 
   4   0   6      117.27      110.23      7.99 o 
   6   0   6        4.17        6.37      7.07 o 
  -7   1   6        0.29        4.53      7.45 o 
  -6   1   6        0.79       -2.53      7.07 o 
  -5   1   6      131.51      134.28     10.30 o 
  -4   1   6      122.55      125.68      8.92 o 
  -3   1   6        2.59        1.54      4.30 o 
  -2   1   6      249.02      228.21      8.16 o 
  -1   1   6       46.06       53.95      3.69 o 
   0   1   6      618.49      656.85      8.10 o 
   1   1   6      172.45      163.83      6.24 o 
   2   1   6      777.59      740.45     13.94 o 
   3   1   6       18.59       10.29      3.99 o 
   4   1   6       14.79       14.52      4.84 o 
   5   1   6       80.88       59.78      8.45 o 
   6   1   6      220.45      230.05     13.38 o 
   7   1   6       11.02        5.45      7.91 o 
  -7   2   6      142.91      155.17     14.91 o 
  -6   2   6        0.64       -7.76      7.76 o 
  -5   2   6      320.09      315.48     14.54 o 
  -4   2   6       12.75       23.04      5.15 o 
  -3   2   6        0.52        7.99      4.07 o 
  -2   2   6      541.92      475.60     11.89 o 
  -1   2   6      709.33      735.26     12.86 o 
   0   2   6     1942.24     1873.30     37.87 o 
   1   2   6     1020.30     1031.54     15.48 o 
   2   2   6      704.07      734.41     14.85 o 
   3   2   6        2.42        1.38      4.22 o 
   4   2   6       37.95       46.09      6.22 o 
   5   2   6       24.83       28.34      7.37 o 
   6   2   6       54.88       48.48      9.68 o 
   7   2   6       18.58       14.29      8.68 o 
  -7   3   6       81.97       83.21     12.45 o 
  -6   3   6       45.74       47.94      9.91 o 
  -5   3   6     1007.48      983.03     25.88 o 
  -4   3   6       39.37       37.18      7.14 o 
  -3   3   6      795.56      785.20     18.16 o 
  -2   3   6      486.62      521.29     13.19 o 
  -1   3   6     1293.09     1295.70     18.69 o 
   0   3   6      984.96     1022.85     11.37 o 
   1   3   6     5213.61     5416.47     38.27 o 
   2   3   6       21.91       28.42      4.53 o 
   3   3   6     1149.89     1151.78     22.23 o 
   4   3   6      552.43      558.73     17.65 o 
   5   3   6      366.48      384.11     16.55 o 
   6   3   6       11.50       17.67      7.53 o 
   7   3   6       36.53       36.72      9.91 o 
  -7   4   6       25.83       44.17      8.60 o 
  -6   4   6      533.41      533.23     22.10 o 
  -5   4   6       19.07       28.65      7.14 o 
  -4   4   6     4048.28     4069.61     46.20 o 
  -3   4   6        3.63       -3.23      5.15 o 
  -2   4   6     2867.79     3001.32     32.93 o 
  -1   4   6       35.96       29.20      4.53 o 
   0   4   6      643.41      600.07      9.70 o 
   1   4   6       10.85        2.15      3.99 o 
   2   4   6     2083.61     2133.53     28.66 o 
   3   4   6       44.01       44.18      6.45 o 
   4   4   6      717.69      721.62     20.75 o 
   5   4   6        1.67        4.15      6.07 o 
   6   4   6      103.02       82.22     12.53 o 
  -6   5   6      196.96      197.26     15.37 o 
  -5   5   6        0.05        0.00      6.91 o 
  -4   5   6        0.82       -3.23      6.68 o 
  -3   5   6        6.87       15.90      4.84 o 
  -2   5   6      831.01      823.94     19.08 o 
  -1   5   6      445.24      492.64     14.10 o 
   0   5   6      209.79      168.37      5.96 o 
   1   5   6      237.21      229.22     10.08 o 
   2   5   6     1075.54     1037.36     21.36 o 
   3   5   6      431.54      441.61     15.63 o 
   4   5   6     1124.95     1142.48     26.98 o 
   5   5   6      305.31      269.38     16.54 o 
   6   5   6        0.33       -6.84      8.22 o 
  -6   6   6       57.43       82.89     10.91 o 
  -5   6   6      141.53      155.25     12.99 o 
  -4   6   6        7.35        0.00      7.53 o 
  -3   6   6      193.26      194.00     12.61 o 
  -2   6   6        0.76        5.91      4.61 o 
  -1   6   6      824.81      894.02     20.62 o 
   0   6   6      278.43      293.52      8.52 o 
   1   6   6      114.66      112.76      7.92 o 
   2   6   6       38.10       36.11      6.30 o 
   3   6   6      283.96      267.65     13.77 o 
   4   6   6        2.66        0.00      6.53 o 
   5   6   6      177.54      189.48     14.84 o 
   6   6   6        0.76       -8.99      8.99 o 
  -5   7   6       23.36       16.44      8.91 o 
  -4   7   6      278.19      259.11     16.15 o 
  -3   7   6       36.15       37.64      9.53 o 
  -2   7   6       14.19        2.07      7.14 o 
  -1   7   6       81.06       82.30      7.53 o 
   0   7   6        0.18       -0.14      3.32 o 
   1   7   6      278.39      256.57     12.62 o 
   2   7   6        7.00        7.45      7.07 o 
   3   7   6      157.38      137.52     11.15 o 
   4   7   6      104.57      113.58     10.76 o 
   5   7   6       47.39       68.37     10.68 o 
  -5   8   6        7.81        2.46      9.29 o 
  -4   8   6        4.00       -6.53      9.14 o 
  -3   8   6        1.43       12.44      7.22 o 
  -2   8   6      204.42      220.36     13.99 o 
  -1   8   6      196.16      188.22     12.69 o 
   0   8   6      115.30      122.26      7.61 o 
   1   8   6        7.11       -3.46      6.30 o 
   2   8   6       70.94       77.06      9.99 o 
   3   8   6        5.07       -2.00      6.99 o 
   4   8   6      138.84      137.11     12.53 o 
   5   8   6        0.03       17.43      7.45 o 
  -4   9   6       20.01       17.82      9.45 o 
  -3   9   6       32.79       30.19      8.99 o 
  -2   9   6       16.83       18.51      8.30 o 
  -1   9   6      125.38      112.59     11.53 o 
   0   9   6       83.43       78.31      7.17 o 
   1   9   6       10.08       15.75      6.22 o 
   2   9   6      329.94      312.02     17.62 o 
   3   9   6       78.74       87.90     10.76 o 
   4   9   6       31.58       40.94     10.68 o 
  -3  10   6        3.83        1.69      9.14 o 
  -2  10   6        1.53        0.77      7.91 o 
  -1  10   6        6.20       14.98      7.83 o 
   0  10   6       22.37       18.78      6.16 o 
   1  10   6      139.35      117.05     12.99 o 
   2  10   6        9.09       19.59      6.68 o 
   3  10   6       59.54       61.84     12.52 o 
  -1  11   6        0.31       -5.91      8.29 o 
   0  11   6       97.80       91.45      8.26 o 
  -7   0   7       30.27       26.04      9.68 o 
  -5   0   7        9.47        4.07      6.45 o 
  -3   0   7      433.95      462.92     12.87 o 
  -1   0   7     2158.84     2206.28     21.41 o 
   1   0   7       84.18       93.96      5.15 o 
   3   0   7      651.30      696.22     15.91 o 
   5   0   7      267.62      292.85     14.31 o 
   7   0   7       67.99      102.10     11.37 o 
  -7   1   7        2.89       -4.61      8.83 o 
  -6   1   7       62.05       43.25      9.99 o 
  -5   1   7        0.83       -7.07      7.07 o 
  -4   1   7        5.19        1.23      5.22 o 
  -3   1   7        1.18        5.22      4.22 o 
  -2   1   7     1268.93     1331.92     19.14 o 
  -1   1   7       41.07       45.57      4.23 o 
   0   1   7     6837.99     6858.04    126.09 o 
   1   1   7      741.40      772.06     13.33 o 
   2   1   7      397.98      469.71     11.72 o 
   3   1   7        3.44        8.14      3.76 o 
   4   1   7       57.14       70.30      6.92 o 
   5   1   7      114.16      110.98     10.53 o 
   6   1   7        1.28        7.22      6.14 o 
   7   1   7       23.30       20.59      8.07 o 
  -7   2   7       86.57      108.41     12.60 o 
  -6   2   7       82.22       75.61      9.76 o 
  -5   2   7      446.10      434.59     17.63 o 
  -4   2   7      217.67      216.90     11.46 o 
  -3   2   7     1695.27     1799.88     26.08 o 
  -2   2   7       65.35       53.87      5.07 o 
  -1   2   7     4870.89     5062.92     35.32 o 
   0   2   7     5157.25     5266.52     44.03 o 
   1   2   7     1216.86     1229.56     17.67 o 
   2   2   7     1182.78     1260.48     19.80 o 
   3   2   7      883.98      970.33     19.33 o 
   4   2   7       40.59       38.80      6.38 o 
   5   2   7      387.25      414.34     17.01 o 
   6   2   7      237.73      266.44     15.23 o 
   7   2   7       74.16       70.07     11.75 o 
  -7   3   7        2.33       10.52      8.91 o 
  -6   3   7        0.66       -7.76      7.76 o 
  -5   3   7       13.91        4.45      8.30 o 
  -4   3   7      652.86      634.12     18.66 o 
  -3   3   7       34.27       50.09      6.30 o 
  -2   3   7        7.78       -0.61      3.99 o 
  -1   3   7     1078.29     1232.15     18.94 o 
   0   3   7      508.29      600.04     15.71 o 
   1   3   7      602.48      597.92     13.52 o 
   2   3   7      445.38      406.31     12.49 o 
   3   3   7       86.69       84.85      7.61 o 
   4   3   7        4.57        3.76      4.99 o 
   5   3   7      497.22      476.63     18.33 o 
   6   3   7       17.92        4.84      8.53 o 
   7   3   7       13.29        9.99      7.83 o 
  -7   4   7       35.68       32.88      9.83 o 
  -6   4   7        0.58       -2.84      8.45 o 
  -5   4   7       27.55       18.44      8.37 o 
  -4   4   7        0.29        1.46      6.14 o 
  -3   4   7     1960.79     1889.72     29.73 o 
  -2   4   7        3.19       -0.38      4.30 o 
  -1   4   7     3896.08     3917.91     36.11 o 
   0   4   7      643.83      636.00     10.43 o 
   1   4   7     1722.33     1805.25     25.17 o 
   2   4   7      326.51      345.95     12.32 o 
   3   4   7     1211.20     1205.34     24.39 o 
   4   4   7       63.06       46.94      8.61 o 
   5   4   7      195.33      189.98     13.76 o 
   6   4   7      211.53      240.40     15.45 o 
  -6   5   7        8.25       21.12      8.76 o 
  -5   5   7       27.54       35.87      8.68 o 
  -4   5   7       13.43       15.82      7.07 o 
  -3   5   7       72.07       70.54      7.68 o 
  -2   5   7      227.60      248.47     11.54 o 
  -1   5   7     2627.87     2740.84     33.91 o 
   0   5   7      202.37      210.42      6.96 o 
   1   5   7       25.73       13.52      4.76 o 
   2   5   7      162.96      151.94      9.15 o 
   3   5   7        1.44       -4.30      5.68 o 
   4   5   7      506.42      502.95     19.02 o 
   5   5   7      339.24      333.36     17.93 o 
   6   5   7       97.88      104.19     13.06 o 
  -6   6   7       46.27       48.47     10.83 o 
  -5   6   7       34.48        0.69     10.37 o 
  -4   6   7      629.47      623.73     21.89 o 
  -3   6   7      187.94      166.00     11.99 o 
  -2   6   7      861.81      859.63     21.62 o 
  -1   6   7       51.84       55.78      7.68 o 
   0   6   7     1427.70     1392.94     20.63 o 
   1   6   7      223.23      220.75     11.31 o 
   2   6   7      361.70      388.35     14.78 o 
   3   6   7        9.19        7.99      5.45 o 
   4   6   7      134.81      162.32     11.45 o 
   5   6   7        7.06       -2.15      7.68 o 
   6   6   7      119.10      120.49     13.45 o 
  -5   7   7      138.88      134.95     13.99 o 
  -4   7   7       10.46       13.98      7.91 o 
  -3   7   7      135.68      138.96     11.68 o 
  -2   7   7        3.83        3.76      5.76 o 
  -1   7   7      148.05      169.81     10.99 o 
   0   7   7        2.03        6.42      3.72 o 
   1   7   7       27.49       21.89      6.15 o 
   2   7   7        0.12       -1.08      6.37 o 
   3   7   7       40.24       37.26      8.83 o 
   4   7   7       19.91       26.35      7.53 o 
   5   7   7        9.12       -6.14      9.91 o 
  -5   8   7       19.39       13.29      9.22 o 
  -4   8   7      170.33      181.63     13.76 o 
  -3   8   7       33.80       13.98      8.53 o 
  -2   8   7       48.28       64.38      9.45 o 
  -1   8   7        3.72        4.07      6.07 o 
   0   8   7       75.33       72.62      6.51 o 
   1   8   7        2.35        4.69      5.76 o 
   2   8   7        0.22        3.69      5.45 o 
   3   8   7        0.01       -7.91      7.91 o 
   4   8   7        0.21       -5.22      8.14 o 
   5   8   7       47.07       64.99     10.52 o 
  -4   9   7        0.91        0.00      8.53 o 
  -3   9   7       95.48      124.25     13.06 o 
  -2   9   7       46.33       67.60      9.22 o 
  -1   9   7      178.48      196.02     13.84 o 
   0   9   7      163.89      177.25      9.23 o 
   1   9   7       31.45       42.86      7.84 o 
   2   9   7      115.38      154.08     12.99 o 
   3   9   7       22.33       42.40      8.60 o 
   4   9   7      147.00      152.17     14.45 o 
  -3  10   7      191.17      207.39     16.22 o 
  -2  10   7       42.07       35.49     10.14 o 
  -1  10   7      342.16      327.39     18.77 o 
   0  10   7       13.26        9.55      5.41 o 
   1  10   7      133.97      155.55     12.68 o 
   2  10   7        6.01        4.76      7.99 o 
  -6   0   8        1.53       -3.84      7.22 o 
  -4   0   8     1215.43     1238.23     24.47 o 
  -2   0   8     2996.00     2961.61     29.42 o 
   0   0   8       92.87       88.05      4.54 o 
   2   0   8     1435.20     1483.83     21.18 o 
   4   0   8      591.96      636.43     18.12 o 
   6   0   8      138.45      127.43     11.76 o 
  -7   1   8       52.76       56.39      9.76 o 
  -6   1   8      585.88      627.34     22.26 o 
  -5   1   8      681.61      699.19     20.90 o 
  -4   1   8      180.61      172.79     10.38 o 
  -3   1   8     1627.81     1613.99     25.21 o 
  -2   1   8      862.71      835.32     16.03 o 
  -1   1   8     2573.37     2601.73     25.30 o 
   0   1   8     4174.99     4486.42    111.94 o 
   1   1   8     2250.80     2273.10     23.86 o 
   2   1   8      441.25      457.36     12.42 o 
   3   1   8      749.93      779.12     17.77 o 
   4   1   8     1305.65     1334.80     25.79 o 
   5   1   8      441.59      446.80     17.48 o 
   6   1   8       85.31       96.35      9.84 o 
   7   1   8       99.51      121.71     12.37 o 
  -7   2   8        0.02        2.38      9.06 o 
  -6   2   8       76.91       83.06     10.30 o 
  -5   2   8      138.74      147.89     11.84 o 
  -4   2   8      139.46      146.75      9.84 o 
  -3   2   8      106.44      114.07      7.69 o 
  -2   2   8      460.18      499.18     12.88 o 
  -1   2   8       44.72       45.95      4.61 o 
   0   2   8      836.77      855.42     10.58 o 
   1   2   8     1495.81     1570.62     20.82 o 
   2   2   8       93.31      103.39      6.76 o 
   3   2   8      469.77      509.24     14.88 o 
   4   2   8       83.59       67.93      7.76 o 
   5   2   8        5.11       11.29      6.07 o 
   6   2   8       29.71       40.33      8.53 o 
   7   2   8       13.52       10.68      8.30 o 
  -7   3   8       33.15       37.79     10.75 o 
  -6   3   8       11.67       13.06      7.76 o 
  -5   3   8      393.31      377.23     16.93 o 
  -4   3   8      637.66      630.38     19.05 o 
  -3   3   8      333.68      319.12     12.40 o 
  -2   3   8     2089.00     2180.77     27.97 o 
  -1   3   8      281.45      272.61      9.63 o 
   0   3   8       21.69       17.82      3.30 o 
   1   3   8      264.64      249.84      9.09 o 
   2   3   8      676.91      654.38     15.60 o 
   3   3   8       55.06       62.70      6.61 o 
   4   3   8      122.52      132.59     10.53 o 
   5   3   8      146.01      137.05     11.45 o 
   6   3   8       95.76      101.35     11.53 o 
   7   3   8       10.96        5.91      8.06 o 
  -6   4   8       89.56       93.28     11.99 o 
  -5   4   8        4.68       10.98      6.53 o 
  -4   4   8       26.78       18.44      7.53 o 
  -3   4   8       18.21       23.81      5.99 o 
  -2   4   8       38.21       28.66      5.07 o 
  -1   4   8      134.87      129.33      7.77 o 
   0   4   8      763.36      673.77     11.87 o 
   1   4   8      213.80      230.74      9.85 o 
   2   4   8      686.18      667.21     17.14 o 
   3   4   8      352.45      379.29     14.32 o 
   4   4   8      246.73      217.36     12.61 o 
   5   4   8      148.28      142.04     12.61 o 
   6   4   8       19.64       16.36      9.22 o 
  -6   5   8       19.85       20.74      8.68 o 
  -5   5   8       56.79       73.22     10.37 o 
  -4   5   8      153.34      118.38     11.15 o 
  -3   5   8      170.65      159.46     10.99 o 
  -2   5   8      315.43      331.05     13.32 o 
  -1   5   8      948.41      965.30     20.65 o 
   0   5   8        3.06        8.69      2.82 o 
   1   5   8      157.00      163.39      9.46 o 
   2   5   8      753.80      726.85     19.30 o 
   3   5   8       25.20       23.12      6.22 o 
   4   5   8      587.24      671.81     21.27 o 
   5   5   8       10.36       11.37      8.68 o 
   6   5   8      171.13      174.71     15.30 o 
  -6   6   8        8.56       13.13      9.75 o 
  -5   6   8       36.87       42.40      9.53 o 
  -4   6   8       15.13       14.13      7.53 o 
  -3   6   8        6.41        8.60      6.53 o 
  -2   6   8      172.21      146.31     10.07 o 
  -1   6   8      120.48      118.60      9.22 o 
   0   6   8      671.09      695.46     13.39 o 
   1   6   8       62.79       67.31      7.76 o 
   2   6   8       96.09      104.28      8.99 o 
   3   6   8       79.12       65.39      9.30 o 
   4   6   8        2.43       10.06      6.61 o 
   5   6   8        7.00       14.52      8.60 o 
   6   6   8        0.12        1.69      8.29 o 
  -5   7   8      213.34      205.03     15.38 o 
  -4   7   8        4.72       12.21      6.84 o 
  -3   7   8      261.48      262.11     15.23 o 
  -2   7   8       38.61       18.21      8.53 o 
  -1   7   8       40.63       38.95      6.68 o 
   0   7   8       56.14       48.71      5.16 o 
   1   7   8     1297.43     1265.52     27.70 o 
   2   7   8       10.04       14.52      6.61 o 
   3   7   8     1040.68     1070.43     28.19 o 
   4   7   8       29.59       34.57      7.84 o 
   5   7   8      215.87      236.25     17.22 o 
  -5   8   8       10.38       20.20      7.99 o 
  -4   8   8      302.42      308.88     18.46 o 
  -3   8   8       16.98        7.45      8.30 o 
  -2   8   8      319.63      325.26     16.92 o 
  -1   8   8      161.88      181.87     12.22 o 
   0   8   8       17.11       19.05      4.69 o 
   1   8   8      114.31      123.65     10.53 o 
   2   8   8       22.18       48.24      7.07 o 
   3   8   8       45.12       39.95     10.37 o 
   4   8   8        4.45        1.54      8.45 o 
  -4   9   8      171.52      208.14     16.91 o 
  -3   9   8        0.28        7.60      6.07 o 
  -2   9   8      511.84      494.05     21.71 o 
  -1   9   8       36.99       27.19     10.06 o 
   0   9   8      437.55      429.87     13.73 o 
   1   9   8        1.13        4.07      6.91 o 
   2   9   8      238.68      265.73     16.99 o 
   3   9   8        1.75       12.37      7.45 o 
   4   9   8      333.64      354.73     20.61 o 
  -2  10   8       23.02       -3.99      8.37 o 
  -1  10   8       61.41       67.15     11.14 o 
   0  10   8      292.53      303.36     12.81 o 
   1  10   8       16.25       19.43      9.14 o 
   2  10   8       50.73       57.46     10.29 o 
  -7   0   9      224.02      272.62     16.99 o 
  -5   0   9        0.29       -6.30      6.30 o 
  -3   0   9     1776.14     1751.70     26.24 o 
  -1   0   9     6229.18     6542.77     41.65 o 
   1   0   9      213.06      190.06      7.85 o 
   3   0   9      471.85      412.45     13.80 o 
   5   0   9       56.66       64.54      9.83 o 
   7   0   9        0.34        0.00      6.61 o 
  -7   1   9       27.14       32.65      8.91 o 
  -6   1   9        2.95       -2.00      7.53 o 
  -5   1   9       83.46       84.29      9.99 o 
  -4   1   9      596.31      633.25     18.74 o 
  -3   1   9       57.53       67.23      6.92 o 
  -2   1   9     2384.28     2487.66     28.41 o 
  -1   1   9      781.23      723.32     14.33 o 
   0   1   9       61.16       48.42      3.18 o 
   1   1   9      203.57      168.56      7.47 o 
   2   1   9      242.20      241.84      9.47 o 
   3   1   9      376.65      445.87     13.86 o 
   4   1   9      295.14      328.34     14.24 o 
   5   1   9      673.59      684.93     21.58 o 
   6   1   9      125.88      118.04     11.45 o 
   7   1   9      121.49      116.80     13.91 o 
  -7   2   9       13.54       13.83      8.37 o 
  -6   2   9       28.04       18.97      8.60 o 
  -5   2   9      599.93      631.65     21.19 o 
  -4   2   9      353.25      343.32     14.16 o 
  -3   2   9       56.13       62.54      6.30 o 
  -2   2   9        0.55       -2.23      3.84 o 
  -1   2   9       81.41       78.94      5.69 o 
   0   2   9     1114.38     1083.64     12.41 o 
   1   2   9     2120.30     2322.55     26.64 o 
   2   2   9     2619.86     2676.50     31.00 o 
   3   2   9      499.11      551.98     15.88 o 
   4   2   9      159.88      166.68     11.30 o 
   5   2   9      148.87      149.66     11.30 o 
   6   2   9       78.50       77.06     10.91 o 
   7   2   9        6.07        0.00      7.68 o 
  -7   3   9        9.05       20.05      9.83 o 
  -6   3   9      104.72       92.83     11.83 o 
  -5   3   9       15.79       28.19      7.22 o 
  -4   3   9        1.85        9.83      5.30 o 
  -3   3   9      177.50      152.72      9.46 o 
  -2   3   9       10.07       10.14      4.53 o 
  -1   3   9       18.77       19.51      4.30 o 
   0   3   9     1666.98     1734.96     16.76 o 
   1   3   9      155.35      156.89      8.31 o 
   2   3   9      388.99      461.22     13.79 o 
   3   3   9       71.82       71.16      7.22 o 
   4   3   9       29.84       32.42      6.84 o 
   5   3   9        0.10       -3.61      7.76 o 
   6   3   9        2.80        7.22      7.91 o 
  -6   4   9        8.27       13.29      7.68 o 
  -5   4   9       65.40       77.91      9.60 o 
  -4   4   9        5.00        4.76      6.37 o 
  -3   4   9       65.76       77.30      7.45 o 
  -2   4   9      112.74      126.29      8.15 o 
  -1   4   9      146.89      130.87      8.15 o 
   0   4   9      136.10      142.71      6.96 o 
   1   4   9      184.77      200.44      9.38 o 
   2   4   9       33.22       36.41      5.84 o 
   3   4   9       63.44       64.23      7.53 o 
   4   4   9       24.77       22.81      6.68 o 
   5   4   9       47.15       44.33      8.83 o 
   6   4   9        2.49       -7.91      7.91 o 
  -6   5   9       47.29       52.31     10.83 o 
  -5   5   9       79.77       95.58     10.07 o 
  -4   5   9       20.92       37.87      7.45 o 
  -3   5   9       59.51       71.68      7.91 o 
  -2   5   9        0.06        0.00      4.61 o 
  -1   5   9       55.17       57.39      6.38 o 
   0   5   9      148.65      152.74      6.47 o 
   1   5   9      115.88      111.30      8.30 o 
   2   5   9       38.56       51.78      6.76 o 
   3   5   9       35.26       34.18      7.30 o 
   4   5   9        0.33       -2.38      7.22 o 
   5   5   9        1.19        4.15      7.14 o 
   6   5   9       13.63       12.06      9.75 o 
  -6   6   9       55.79       63.38     12.21 o 
  -5   6   9      350.05      353.50     18.39 o 
  -4   6   9      221.41      227.14     14.61 o 
  -3   6   9      589.05      629.63     20.34 o 
  -2   6   9      266.02      280.17     13.39 o 
  -1   6   9     2321.41     2230.82     34.29 o 
   0   6   9      961.08     1009.39     16.34 o 
   1   6   9     1151.33     1140.96     24.99 o 
   2   6   9      119.08      119.67      9.99 o 
   3   6   9      291.87      305.25     14.77 o 
   4   6   9        5.21       13.52      5.99 o 
   5   6   9      301.69      302.57     18.00 o 
  -5   7   9       38.99       46.32     12.29 o 
  -4   7   9       30.86       26.35      9.53 o 
  -3   7   9       72.73       76.91      9.91 o 
  -2   7   9      535.96      570.64     19.49 o 
  -1   7   9      116.73       -1.08      5.69 o 
   0   7   9      166.57      176.27      8.47 o 
   1   7   9      454.88      448.62     17.25 o 
   2   7   9      566.94      514.48     19.72 o 
   3   7   9      161.87      152.97     12.91 o 
   4   7   9      298.11      295.50     17.07 o 
   5   7   9       32.27       36.95      9.14 o 
  -4   8   9      157.55      142.42     14.30 o 
  -3   8   9       93.22       64.54     10.30 o 
  -2   8   9      179.16      212.79     13.53 o 
  -1   8   9      231.86      247.99     14.76 o 
   0   8   9      582.98      582.99     18.68 o 
   1   8   9       35.55       33.88      7.99 o 
   2   8   9      181.13      184.27     13.84 o 
   3   8   9       41.05       40.94      8.22 o 
   4   8   9       24.48       28.11     10.45 o 
  -4   9   9        0.02        3.38      8.22 o 
  -3   9   9       27.38       51.23      9.91 o 
  -2   9   9        0.63       10.14      6.99 o 
  -1   9   9      170.69      172.57     13.22 o 
   0   9   9      112.40      130.03      8.41 o 
   1   9   9        9.33       12.60      5.68 o 
   2   9   9        4.51       -5.15      7.76 o 
   3   9   9       25.92       25.96      8.30 o 
  -2  10   9       68.97       64.53     12.06 o 
  -1  10   9       35.83       48.01     10.60 o 
   0  10   9       56.70       59.87      7.13 o 
   1  10   9        2.82        1.61      7.60 o 
   2  10   9       47.50       58.54     10.68 o 
  -6   0  10      537.17      524.18     21.10 o 
  -4   0  10      177.32      179.62     10.84 o 
  -2   0  10     1499.13     1477.76     22.56 o 
   0   0  10     3758.62     3961.51     35.88 o 
   2   0  10     4233.94     4726.90     40.40 o 
   4   0  10     2297.04     2381.56     35.68 o 
   6   0  10      242.23      254.06     15.76 o 
  -7   1  10        0.18       -2.46      8.06 o 
  -6   1  10       37.02       36.72      9.60 o 
  -5   1  10        3.90        2.23      6.84 o 
  -4   1  10      172.87      154.78     10.53 o 
  -3   1  10       41.97       48.40      6.30 o 
  -2   1  10     1036.46     1114.09     19.84 o 
  -1   1  10        2.63        2.23      3.38 o 
   0   1  10      102.16      111.10      8.96 o 
   1   1  10       13.24       15.98      4.22 o 
   2   1  10      106.76       96.17      7.00 o 
   3   1  10       60.01       57.40      6.61 o 
   4   1  10     1524.20     1629.39     29.92 o 
   5   1  10        4.31        8.76      5.68 o 
   6   1  10      200.87      181.20     14.61 o 
   7   1  10       15.00        2.53      8.83 o 
  -7   2  10       29.23       23.20      9.83 o 
  -6   2  10        0.70       -4.84      7.60 o 
  -5   2  10        0.12       -1.15      7.37 o 
  -4   2  10      341.59      357.82     14.62 o 
  -3   2  10       16.87       17.28      5.07 o 
  -2   2  10        0.51       -2.07      3.99 o 
  -1   2  10        3.37        3.92      3.99 o 
   0   2  10     1079.20     1028.08     25.25 o 
   1   2  10     1313.40     1337.87     21.37 o 
   2   2  10      254.91      246.66     10.24 o 
   3   2  10     2264.77     2339.59     33.15 o 
   4   2  10       18.65       24.50      6.84 o 
   5   2  10      175.57      155.21     12.68 o 
   6   2  10        3.29        5.07      6.14 o 
  -6   3  10        0.70       -8.06      8.06 o 
  -5   3  10      636.33      616.18     21.73 o 
  -4   3  10       34.50       22.89      8.14 o 
  -3   3  10     2200.96     2210.03     32.58 o 
  -2   3  10        1.01       -4.07      4.15 o 
  -1   3  10     2978.54     3043.48     32.73 o 
   0   3  10      300.42      294.22      7.57 o 
   1   3  10     2738.94     2792.09     32.19 o 
   2   3  10       75.13       89.07      7.53 o 
   3   3  10     1006.13     1039.93     23.12 o 
   4   3  10       61.96       77.37      8.30 o 
   5   3  10      306.59      311.09     16.54 o 
   6   3  10       16.64       10.45      8.99 o 
  -6   4  10        6.92        2.23      8.91 o 
  -5   4  10        0.33       -3.23      7.37 o 
  -4   4  10       74.47       77.37      8.91 o 
  -3   4  10      112.08       96.92      8.61 o 
  -2   4  10      510.42      532.53     15.72 o 
  -1   4  10      108.88       96.24      7.38 o 
   0   4  10      219.85      219.64      7.13 o 
   1   4  10       47.30       62.46      5.76 o 
   2   4  10       60.12       65.23      6.99 o 
   3   4  10      173.00      188.06     11.69 o 
   4   4  10        0.08        1.15      6.22 o 
   5   4  10       29.81       35.72      8.60 o 
   6   4  10       81.32       58.39     12.14 o 
  -6   5  10      183.29      229.68     16.60 o 
  -5   5  10       56.51       73.21     11.14 o 
  -4   5  10      219.23      217.53     14.07 o 
  -3   5  10      251.47      256.06     13.77 o 
  -2   5  10      331.21      311.02     12.93 o 
  -1   5  10       49.11       39.34      5.84 o 
   0   5  10      549.64      547.62     11.61 o 
   1   5  10      178.42      156.64      9.77 o 
   2   5  10       59.96       64.39      7.38 o 
   3   5  10       58.06       50.78      7.99 o 
   4   5  10       99.50       97.28     10.91 o 
   5   5  10       75.89      105.11     11.99 o 
   6   5  10       62.47       71.52     11.98 o 
  -5   6  10       41.48       39.10     10.52 o 
  -4   6  10      473.90      407.50     18.55 o 
  -3   6  10       14.08       16.59      7.37 o 
  -2   6  10      166.31      149.99     10.69 o 
  -1   6  10       66.45       72.99      8.30 o 
   0   6  10      198.43      195.17      9.92 o 
   1   6  10        3.13        0.00      5.53 o 
   2   6  10        7.36       16.90      6.22 o 
   3   6  10       28.00       31.03      8.22 o 
   4   6  10        0.83        7.30      6.68 o 
   5   6  10        3.37        1.54      8.76 o 
  -5   7  10       38.42       42.48     10.14 o 
  -4   7  10       97.62      106.42     10.45 o 
  -3   7  10       44.21       38.87      9.30 o 
  -2   7  10      486.48      524.95     19.64 o 
  -1   7  10      250.06        3.92      5.77 o 
   0   7  10       94.84      102.01      8.95 o 
   1   7  10        0.09        0.00      7.14 o 
   2   7  10       28.54       36.87      8.30 o 
   3   7  10        5.66       11.67      6.61 o 
   4   7  10       77.93       65.38     10.83 o 
   5   7  10       34.11       28.73     10.45 o 
  -4   8  10       55.76       66.45     10.83 o 
  -3   8  10      119.37      123.65     12.30 o 
  -2   8  10      118.26      120.12     11.45 o 
  -1   8  10       79.56       80.60     11.06 o 
   0   8  10      417.00      421.45     21.82 o 
   1   8  10      146.94      145.35     11.68 o 
   2   8  10      518.54      544.16     21.33 o 
   3   8  10      137.99      133.96     12.99 o 
   4   8  10      464.47      454.39     22.17 o 
  -3   9  10        4.97        1.61      8.30 o 
  -2   9  10      128.26      135.87     13.45 o 
  -1   9  10        0.89       -3.53      7.45 o 
   0   9  10        0.99        4.75      6.68 o 
   1   9  10       62.78       53.09     10.29 o 
   2   9  10       10.14       11.29      8.37 o 
   3   9  10       12.32        2.46      8.68 o 
  -2  10  10       12.65        8.37      9.29 o 
  -1  10  10       21.68       22.51      8.53 o 
   0  10  10        8.99        2.46      5.74 o 
   1  10  10        0.24       -7.99      7.99 o 
   2  10  10       29.47       25.27      9.68 o 
  -7   0  11      156.28      118.05     14.99 o 
  -5   0  11      315.62      325.36     15.93 o 
  -3   0  11        0.13        5.61      3.84 o 
  -1   0  11      291.32      321.04     10.70 o 
   1   0  11     4077.77     4580.13     38.43 o 
   3   0  11      234.11      239.48     11.39 o 
   5   0  11        4.01       10.83      6.76 o 
  -7   1  11       12.52       17.44      9.68 o 
  -6   1  11       68.59       76.14     11.14 o 
  -5   1  11       21.98       17.51      8.83 o 
  -4   1  11      139.04      163.42     10.45 o 
  -3   1  11      156.39      147.09      9.00 o 
  -2   1  11      102.79       99.77      8.07 o 
  -1   1  11     1063.03     1105.12     19.38 o 
   0   1  11      231.60      242.56      7.31 o 
   1   1  11     1140.92     1189.77     20.40 o 
   2   1  11      437.99      494.24     14.10 o 
   3   1  11       40.88       32.50      5.92 o 
   4   1  11       41.40       50.55      7.22 o 
   5   1  11        0.74        7.91      6.53 o 
   6   1  11        0.10        2.15      6.99 o 
  -7   2  11       24.72       21.97      9.52 o 
  -6   2  11       10.62       14.29      8.45 o 
  -5   2  11      166.62      148.59     12.61 o 
  -4   2  11      306.88      306.24     14.31 o 
  -3   2  11      222.02      209.30     10.92 o 
  -2   2  11        4.09       12.37      4.15 o 
  -1   2  11      214.55      185.51      8.69 o 
   0   2  11       14.93       24.19      3.11 o 
   1   2  11     2353.74     2496.22     30.14 o 
   2   2  11      922.60      961.45     20.18 o 
   3   2  11      116.22      126.82      9.99 o 
   4   2  11       72.59       66.23      8.22 o 
   5   2  11        0.14       15.51      6.68 o 
   6   2  11        8.46       14.06      7.53 o 
  -6   3  11       81.66       92.97     11.45 o 
  -5   3  11        1.18       -1.84      7.37 o 
  -4   3  11      252.97      253.82     13.61 o 
  -3   3  11       61.05       71.23      8.61 o 
  -2   3  11     2907.94     3098.94     36.77 o 
  -1   3  11       73.85       84.30      6.61 o 
   0   3  11     1293.55     1260.21     47.06 o 
   1   3  11       23.04       15.29      5.15 o 
   2   3  11      398.34      387.49     13.48 o 
   3   3  11      163.92      171.22     10.53 o 
   4   3  11      368.23      421.22     17.01 o 
   5   3  11       25.32       18.74      8.53 o 
   6   3  11       60.46       61.92      9.99 o 
  -6   4  11       33.90       10.83     11.06 o 
  -5   4  11      350.22      347.61     18.39 o 
  -4   4  11       21.47       36.64      7.45 o 
  -3   4  11      388.38      399.95     15.47 o 
  -2   4  11        7.30        9.06      5.15 o 
  -1   4  11     3450.56     3407.65     38.95 o 
   0   4  11        1.07        1.87      6.22 o 
   1   4  11      754.94      702.96     18.22 o 
   2   4  11      153.84      134.39      9.53 o 
   3   4  11      725.89      747.24     20.90 o 
   4   4  11        8.12       11.67      7.30 o 
   5   4  11      344.41      340.66     17.93 o 
   6   4  11       18.32       -2.38      8.45 o 
  -6   5  11       12.05       20.35      7.76 o 
  -5   5  11      175.81      192.71     13.84 o 
  -4   5  11       45.31       48.17      8.45 o 
  -3   5  11       22.59       34.26      6.15 o 
  -2   5  11      470.28      460.93     16.48 o 
  -1   5  11       83.51       79.46      8.38 o 
   0   5  11      639.77      646.23     13.03 o 
   1   5  11     1132.53     1078.17     23.83 o 
   2   5  11      650.44      673.23     20.28 o 
   3   5  11      140.52      136.51     10.68 o 
   4   5  11      112.39      115.04     10.76 o 
   5   5  11      132.56      136.49     13.14 o 
   6   5  11       87.11       73.22     13.75 o 
  -5   6  11       32.95       31.03      9.22 o 
  -4   6  11       71.61       71.76      9.76 o 
  -3   6  11      145.34      156.80     12.68 o 
  -2   6  11      210.26      191.47     13.00 o 
  -1   6  11      254.66      279.38     13.46 o 
   0   6  11      638.24      633.98     13.80 o 
   1   6  11       14.01       18.43      6.14 o 
   2   6  11      759.58      723.12     22.29 o 
   3   6  11       33.71       33.34      7.60 o 
   4   6  11      162.33      152.35     13.53 o 
   5   6  11        7.42       10.91      8.60 o 
  -5   7  11        0.09        5.76      8.76 o 
  -4   7  11       68.47       52.40     11.45 o 
  -3   7  11      104.79       89.22     10.53 o 
  -2   7  11        5.26       -3.61      7.83 o 
  -1   7  11      305.60      248.34     14.77 o 
   0   7  11        0.00        4.42      9.02 o 
   1   7  11       19.18       30.11      7.22 o 
   2   7  11       52.79       63.92      8.68 o 
   3   7  11       62.46       72.37      9.99 o 
   4   7  11        0.49       -8.06      8.06 o 
   5   7  11       30.37       18.51     11.06 o 
  -4   8  11       25.35       24.81      8.99 o 
  -3   8  11        6.96       14.59      6.76 o 
  -2   8  11      171.15      158.20     12.99 o 
  -1   8  11        8.60       15.59      7.76 o 
   0   8  11      133.07      135.31     10.14 o 
   1   8  11       86.60       86.37     10.14 o 
   2   8  11       90.37       74.38     10.68 o 
   3   8  11       67.79       58.70     10.29 o 
   4   8  11       17.86        0.00     10.22 o 
  -3   9  11        6.10        5.68      8.91 o 
  -2   9  11       48.83       58.61      9.30 o 
  -1   9  11       33.06       31.49      8.22 o 
   0   9  11       38.12       33.26      6.16 o 
   1   9  11       23.20        4.46     10.22 o 
   2   9  11       55.53       70.14     10.22 o 
   3   9  11        1.20       -7.45      8.68 o 
  -1  10  11       41.10       19.74      8.99 o 
   0  10  11       23.08       29.19      6.41 o 
   1  10  11      119.19       86.14     12.06 o 
  -6   0  12        4.40        7.83      7.76 o 
  -4   0  12      154.59      167.97     11.22 o 
  -2   0  12      777.46      850.51     18.70 o 
   0   0  12     1685.59     2008.81     18.65 o 
   2   0  12        0.09       11.67      4.45 o 
   4   0  12       18.52       23.58      6.45 o 
   6   0  12      196.50      173.74     14.99 o 
  -6   1  12        0.98       -5.76      8.22 o 
  -5   1  12      237.50      214.09     14.61 o 
  -4   1  12        1.49       -6.22      6.22 o 
  -3   1  12     1393.45     1386.98     26.28 o 
  -2   1  12      327.80      307.37     12.32 o 
  -1   1  12     1847.34     1779.24     25.73 o 
   0   1  12      298.01      304.88      7.84 o 
   1   1  12     1646.16     1616.82     24.91 o 
   2   1  12      163.19      162.87      9.38 o 
   3   1  12      446.11      471.41     16.18 o 
   4   1  12       66.98       71.46      8.84 o 
   5   1  12       22.82       40.86      8.68 o 
   6   1  12        6.65        3.00      8.68 o 
  -6   2  12        0.14        1.46      7.91 o 
  -5   2  12       79.91       71.84      9.14 o 
  -4   2  12      290.12      285.89     14.23 o 
  -3   2  12      408.55      410.31     15.09 o 
  -2   2  12      107.48      103.84      7.76 o 
  -1   2  12       26.80       26.81      4.38 o 
   0   2  12      106.43      136.77     10.92 o 
   1   2  12      100.01       91.70      7.23 o 
   2   2  12       24.26       31.65      5.22 o 
   3   2  12     1430.08     1421.08     27.51 o 
   4   2  12       98.35      101.90      9.99 o 
   5   2  12      379.34      401.53     17.93 o 
   6   2  12       33.48       52.54      8.68 o 
  -6   3  12       38.61       45.40     10.68 o 
  -5   3  12        2.27        1.92      7.45 o 
  -4   3  12       25.33       26.96      7.60 o 
  -3   3  12       57.63       52.09      7.84 o 
  -2   3  12       75.84       57.56      7.45 o 
  -1   3  12       59.35       56.32      6.38 o 
   0   3  12       34.88       38.28      4.07 o 
   1   3  12       12.64        6.61      4.69 o 
   2   3  12       84.23       90.07      7.84 o 
   3   3  12       17.33       12.75      6.84 o 
   4   3  12        0.35       -1.15      6.68 o 
   5   3  12       78.39       97.04     10.99 o 
   6   3  12        4.65       -3.92      9.45 o 
  -6   4  12      244.18      257.34     18.76 o 
  -5   4  12       23.87       31.26      8.60 o 
  -4   4  12      255.51      246.73     13.31 o 
  -3   4  12       75.83       68.46      8.30 o 
  -2   4  12      319.43      317.85     13.31 o 
  -1   4  12       46.32       45.71      6.91 o 
   0   4  12     2282.64     2263.51     28.87 o 
   1   4  12      129.00      107.31      9.22 o 
   2   4  12      949.74      978.49     22.79 o 
   3   4  12      352.56      362.56     16.32 o 
   4   4  12      980.18      967.01     26.56 o 
   5   4  12      106.07       92.98     12.53 o 
   6   4  12      225.71      213.50     16.84 o 
  -6   5  12        2.41       -2.53      9.91 o 
  -5   5  12      118.49      107.05     13.60 o 
  -4   5  12        5.05       10.06      6.84 o 
  -3   5  12       80.84       84.68     10.22 o 
  -2   5  12        2.55        4.07      5.53 o 
  -1   5  12      124.60      114.76      9.15 o 
   0   5  12       33.02       33.04      4.31 o 
   1   5  12      265.28      264.72     13.31 o 
   2   5  12      252.51      208.83     12.85 o 
   3   5  12      301.14      329.88     15.62 o 
   4   5  12       29.28       37.72      8.37 o 
   5   5  12       46.91       43.40     10.45 o 
  -5   6  12       79.12       87.74     12.45 o 
  -4   6  12        0.93       -7.99      7.99 o 
  -3   6  12      105.44       86.99     11.07 o 
  -2   6  12       40.97       35.88      7.76 o 
  -1   6  12      292.30      338.97     15.16 o 
   0   6  12      423.39      414.33     15.09 o 
   1   6  12        9.06        2.69      5.99 o 
   2   6  12        0.20       -3.46      6.45 o 
   3   6  12      208.55      200.52     13.69 o 
   4   6  12       11.18       16.90      8.45 o 
   5   6  12      239.80      238.88     17.76 o 
  -5   7  12       42.16       75.44     11.83 o 
  -4   7  12       19.42       22.43      9.68 o 
  -3   7  12      395.65      414.16     19.39 o 
  -2   7  12       37.76       36.95      8.37 o 
  -1   7  12       89.61        0.00      6.38 o 
   0   7  12        0.57        7.20      5.88 o 
   1   7  12       35.87       46.32      8.68 o 
   2   7  12       21.26       15.29      7.14 o 
   3   7  12       28.82       29.04      8.30 o 
   4   7  12      136.94      127.50     13.76 o 
  -4   8  12        7.38       19.66      8.53 o 
  -3   8  12       63.44       74.98     10.53 o 
  -2   8  12       64.67       46.87      9.45 o 
  -1   8  12      233.13      223.30     14.76 o 
   0   8  12      165.78      148.24     16.45 o 
   1   8  12        4.70        0.00      7.60 o 
   2   8  12        8.04        5.68      7.22 o 
   3   8  12        3.85       12.21      7.45 o 
   4   8  12       17.90       18.43      9.75 o 
  -3   9  12       43.47       60.69     11.37 o 
  -2   9  12      253.38      261.28     17.84 o 
  -1   9  12       94.86      104.58     12.14 o 
   0   9  12      304.33      337.21     16.23 o 
   1   9  12       63.31       68.22     10.83 o 
   2   9  12       13.47       22.97      7.45 o 
   3   9  12       44.79       46.55     10.37 o 
  -1  10  12       16.36       32.03      8.60 o 
   0  10  12       41.75       49.48      7.95 o 
  -5   0  13     1101.04     1095.89     28.50 o 
  -3   0  13       87.84       79.54      7.68 o 
  -1   0  13      385.83      353.52     12.25 o 
   1   0  13      322.57      302.21     11.40 o 
   3   0  13       14.88       28.96      5.76 o 
   5   0  13      485.17      458.72     19.71 o 
  -6   1  13      128.72      119.89     14.14 o 
  -5   1  13      242.59      257.15     15.84 o 
  -4   1  13      164.02      164.90     11.92 o 
  -3   1  13      260.03      278.42     13.08 o 
  -2   1  13     1746.60     1810.44     28.31 o 
  -1   1  13     1128.77     1132.25     21.54 o 
   0   1  13     2966.93     3114.10     24.01 o 
   1   1  13     3859.88     4087.37     40.86 o 
   2   1  13     1090.47     1140.79     23.06 o 
   3   1  13     1716.25     1768.36     30.82 o 
   4   1  13      331.44      369.65     15.77 o 
   5   1  13      425.15      398.85     18.47 o 
   6   1  13       79.05       94.89     11.06 o 
  -6   2  13        6.66       -2.30      8.60 o 
  -5   2  13       83.86       84.06     10.83 o 
  -4   2  13       46.98       56.39      8.37 o 
  -3   2  13      180.07      193.84     11.46 o 
  -2   2  13       27.18       29.50      5.99 o 
  -1   2  13       76.93       72.39      6.84 o 
   0   2  13      114.27      132.46     11.42 o 
   1   2  13      171.21      172.72      9.54 o 
   2   2  13      105.83      101.38      8.45 o 
   3   2  13      565.13      555.29     18.57 o 
   4   2  13      121.71      132.19     10.22 o 
   5   2  13        1.02        3.38      6.76 o 
   6   2  13       21.92       32.26      7.91 o 
  -6   3  13       38.98       30.34     10.68 o 
  -5   3  13       12.35       12.67      7.30 o 
  -4   3  13       59.28       59.00      9.22 o 
  -3   3  13      281.11      293.20     14.16 o 
  -2   3  13       16.94       20.82      5.22 o 
  -1   3  13      741.42      688.26     17.83 o 
   0   3  13      182.81      193.30      7.10 o 
   1   3  13      360.91      366.04     13.47 o 
   2   3  13        0.13        1.84      5.30 o 
   3   3  13       16.76       19.05      6.45 o 
   4   3  13        4.42        5.38      6.91 o 
   5   3  13        4.06       -2.07      7.68 o 
   6   3  13        0.09       -5.68      9.06 o 
  -6   4  13        0.07      -10.45     10.45 o 
  -5   4  13        8.13        4.22      7.30 o 
  -4   4  13       29.86       26.73      8.37 o 
  -3   4  13        0.00       -2.15      5.45 o 
  -2   4  13        5.85       22.58      5.99 o 
  -1   4  13        0.44       -3.61      4.76 o 
   0   4  13        0.05       -3.81      3.81 o 
   1   4  13      108.93       97.92      7.99 o 
   2   4  13       22.81       25.12      6.45 o 
   3   4  13      374.31      379.75     16.93 o 
   4   4  13        2.61       -2.53      7.76 o 
   5   4  13       17.64       22.58      8.76 o 
   6   4  13        1.84        7.60      8.68 o 
  -5   5  13        3.69       -4.45      8.53 o 
  -4   5  13      251.94      260.08     16.61 o 
  -3   5  13       91.61       92.29      9.99 o 
  -2   5  13      113.95      118.28     10.61 o 
  -1   5  13       82.61       76.54      8.38 o 
   0   5  13      162.42      161.02      7.96 o 
   1   5  13      338.40      301.99     14.47 o 
   2   5  13       20.65       38.87      6.84 o 
   3   5  13       82.69       84.21      9.53 o 
   4   5  13       13.08        0.69      7.99 o 
   5   5  13       30.65       43.17     10.45 o 
  -5   6  13       28.55       16.75     10.83 o 
  -4   6  13      161.84      190.24     13.91 o 
  -3   6  13      120.54      130.26     11.07 o 
  -2   6  13      109.98      119.19     10.22 o 
  -1   6  13      157.27      173.42     12.07 o 
   0   6  13       17.39       34.90      5.72 o 
   1   6  13      567.38      535.24     19.18 o 
   2   6  13      213.38      226.60     14.30 o 
   3   6  13      257.89      273.55     16.38 o 
   4   6  13       17.51       10.91      8.68 o 
   5   6  13       11.37       -4.92     10.29 o 
  -4   7  13       66.70       66.23     11.37 o 
  -3   7  13       70.75       83.21     10.68 o 
  -2   7  13      465.97      445.28     19.32 o 
  -1   7  13        0.03       -0.61      6.07 o 
   0   7  13      693.52      627.18     15.56 o 
   1   7  13       73.54       66.31      9.30 o 
   2   7  13      834.43      839.87     25.76 o 
   3   7  13        0.11        9.29      7.30 o 
   4   7  13      479.00      475.82     22.47 o 
  -4   8  13        0.54        0.84      8.53 o 
  -3   8  13        0.46       -8.14      8.14 o 
  -2   8  13       52.87       51.24      9.68 o 
  -1   8  13       63.12       56.08      9.99 o 
   0   8  13        0.44        0.45      8.91 o 
   1   8  13        2.80        0.00      7.45 o 
   2   8  13      212.54      207.73     15.38 o 
   3   8  13        0.95        7.91      6.84 o 
  -2   9  13       21.82       32.11      9.37 o 
  -1   9  13      106.61      124.02     12.83 o 
   0   9  13       33.52       42.47      8.41 o 
   1   9  13      628.20      633.65     25.19 o 
   2   9  13       28.53       26.88      9.68 o 
  -6   0  14      144.71      146.33     13.53 o 
  -4   0  14     1051.32     1032.84     26.42 o 
  -2   0  14       67.73       75.76      6.76 o 
   0   0  14     1023.35      978.86     14.45 o 
   2   0  14      258.11      234.58     11.93 o 
   4   0  14        8.01        9.22      6.68 o 
   6   0  14       95.90      125.09     11.99 o 
  -6   1  14        6.85        2.30      8.68 o 
  -5   1  14      128.57      120.43     11.84 o 
  -4   1  14      289.35      266.02     14.62 o 
  -3   1  14       89.51       97.83      8.84 o 
  -2   1  14       22.61        5.15      7.53 o 
  -1   1  14      258.16      258.24     12.16 o 
   0   1  14      126.33      124.18      6.03 o 
   1   1  14      249.22      229.59     11.54 o 
   2   1  14        3.52       -1.77      5.30 o 
   3   1  14      111.92       99.61     10.22 o 
   4   1  14        0.89       -4.07      5.84 o 
   5   1  14      209.54      202.05     15.07 o 
   6   1  14        7.60       31.11      7.68 o 
  -6   2  14        0.01        1.54      8.37 o 
  -5   2  14       49.30       54.62      9.07 o 
  -4   2  14        0.03       -0.54      5.76 o 
  -3   2  14      414.66      396.07     15.55 o 
  -2   2  14      192.40      204.02     10.92 o 
  -1   2  14      645.66      605.17     17.13 o 
   0   2  14      184.19      185.52      8.15 o 
   1   2  14       16.79       11.68      4.76 o 
   2   2  14       28.99       26.89      6.38 o 
   3   2  14      357.57      351.81     15.32 o 
   4   2  14      277.98      281.75     15.38 o 
   5   2  14      533.46      566.12     21.87 o 
   6   2  14        0.44       -4.84      7.68 o 
  -6   3  14       28.63       43.32      9.45 o 
  -5   3  14       76.97       79.44     10.68 o 
  -4   3  14      174.12      145.91     12.76 o 
  -3   3  14     1089.14     1070.93     26.05 o 
  -2   3  14       39.06       37.18      7.14 o 
  -1   3  14      927.15      954.98     21.87 o 
   0   3  14      437.07      447.08     15.48 o 
   1   3  14      553.25      584.52     17.57 o 
   2   3  14        6.10       -6.22      6.22 o 
   3   3  14      390.68      408.20     17.47 o 
   4   3  14      182.71      167.28     12.45 o 
   5   3  14        0.01       -0.69      7.68 o 
   6   3  14       78.78       73.60     12.75 o 
  -6   4  14        0.56        8.37      8.83 o 
  -5   4  14        0.41        0.69      7.76 o 
  -4   4  14      117.86      110.13     11.37 o 
  -3   4  14       13.09       12.90      6.53 o 
  -2   4  14       45.35       40.56      6.99 o 
  -1   4  14      119.40      109.07      9.07 o 
   0   4  14      303.27      337.52     10.12 o 
   1   4  14        4.61       19.28      5.38 o 
   2   4  14       25.18       14.06      6.84 o 
   3   4  14        0.42       -3.46      6.45 o 
   4   4  14      145.39      137.27     12.84 o 
   5   4  14       47.34       51.24      9.83 o 
  -5   5  14       51.02       50.70     10.29 o 
  -4   5  14      290.32      288.73     16.15 o 
  -3   5  14       29.43       29.04      8.68 o 
  -2   5  14      202.57      211.14     12.92 o 
  -1   5  14      255.88      254.60     13.54 o 
   0   5  14      487.85      451.19     12.35 o 
   1   5  14      373.68      376.00     16.01 o 
   2   5  14       20.07       23.20      8.30 o 
   3   5  14       42.94       49.86      8.91 o 
   4   5  14      112.16      144.39     11.91 o 
   5   5  14        3.77        1.61      7.68 o 
  -5   6  14       80.30       99.34     11.76 o 
  -4   6  14      181.56      187.18     14.14 o 
  -3   6  14      281.13      293.26     16.23 o 
  -2   6  14      347.66      358.71     16.54 o 
  -1   6  14      325.56      364.92     16.70 o 
   0   6  14       70.30       79.44      6.30 o 
   1   6  14        0.99       -6.45      6.61 o 
   2   6  14      243.79      218.40     14.15 o 
   3   6  14       36.09       40.02      8.45 o 
   4   6  14       80.88      105.57     12.60 o 
  -4   7  14       33.89       53.92     10.52 o 
  -3   7  14        1.25       -2.15      7.83 o 
  -2   7  14      170.48      179.18     13.84 o 
  -1   7  14       22.97       28.34      7.14 o 
   0   7  14      200.01      226.68     10.96 o 
   1   7  14      117.64      120.42     11.37 o 
   2   7  14      178.67      191.41     13.68 o 
   3   7  14       98.44      123.79     11.99 o 
   4   7  14       68.95       47.40     13.06 o 
  -3   8  14       48.81       50.09     10.75 o 
  -2   8  14       89.91       82.83     10.76 o 
  -1   8  14      271.40      259.24     16.61 o 
   0   8  14      231.09      216.89     10.56 o 
   1   8  14       29.58       40.56      8.60 o 
   2   8  14       17.36        7.60      8.45 o 
   3   8  14       90.32      122.01     12.75 o 
  -2   9  14        0.56       -2.46      8.76 o 
  -1   9  14       19.23       20.74      9.06 o 
   0   9  14        8.53        1.37      5.61 o 
   1   9  14       31.75       43.55      9.45 o 
   2   9  14        6.14        0.00      9.45 o 
  -5   0  15       11.51       12.06      8.06 o 
  -3   0  15      104.32      105.52      9.68 o 
  -1   0  15       26.51       31.80      6.38 o 
   1   0  15      469.32      476.55     15.41 o 
   3   0  15       54.83       61.85      8.07 o 
   5   0  15       24.10       26.65      9.14 o 
  -6   1  15        4.36        9.45      8.60 o 
  -5   1  15        0.02        6.76      6.14 o 
  -4   1  15      112.56      103.36     11.84 o 
  -3   1  15      105.94       86.69     10.14 o 
  -2   1  15      148.82      148.30     10.76 o 
  -1   1  15      781.01      731.20     19.84 o 
   0   1  15        2.16        1.50      2.96 o 
   1   1  15      301.23      307.07     12.78 o 
   2   1  15        0.07        4.69      4.38 o 
   3   1  15      561.36      611.41     20.19 o 
   4   1  15        1.22       -7.91      7.91 o 
   5   1  15      260.95      264.15     16.30 o 
   6   1  15        0.55        3.30      8.99 o 
  -6   2  15        7.52       -1.61      9.37 o 
  -5   2  15       21.32        2.07      9.22 o 
  -4   2  15        3.17       14.98      6.22 o 
  -3   2  15      344.06      328.53     15.24 o 
  -2   2  15        8.56        2.84      5.45 o 
  -1   2  15      973.45     1035.02     22.80 o 
   0   2  15      382.22      400.28     10.10 o 
   1   2  15      183.75      189.17     10.30 o 
   2   2  15      212.06      231.10     11.92 o 
   3   2  15      249.37      236.43     13.61 o 
   4   2  15        5.42        1.23      7.68 o 
   5   2  15        0.01       -9.14      9.14 o 
   6   2  15        5.73        6.68      8.76 o 
  -6   3  15      390.94      410.76     21.54 o 
  -5   3  15        0.46       -8.37      8.37 o 
  -4   3  15      425.09      407.11     18.94 o 
  -3   3  15       35.63       43.02      7.76 o 
  -2   3  15      935.73      910.16     23.33 o 
  -1   3  15      142.10      156.28     10.15 o 
   0   3  15     1872.85     1813.26     21.90 o 
   1   3  15      431.63      450.82     16.10 o 
   2   3  15     1440.85     1446.12     29.59 o 
   3   3  15       64.93       65.08      9.14 o 
   4   3  15      721.54      733.06     24.20 o 
   5   3  15        0.01       -2.23      7.83 o 
  -5   4  15       63.20       63.77     10.91 o 
  -4   4  15      103.37      108.04     10.22 o 
  -3   4  15       63.48       45.79      9.07 o 
  -2   4  15      134.29      132.28     10.15 o 
  -1   4  15      714.04      743.39     21.21 o 
   0   4  15       39.84       35.65      5.26 o 
   1   4  15      145.18      147.51     11.07 o 
   2   4  15       15.58       16.98      6.61 o 
   3   4  15      225.15      250.06     14.07 o 
   4   4  15        6.97        2.07      7.22 o 
   5   4  15        1.38       -3.92      8.83 o 
  -5   5  15      106.55      133.32     13.22 o 
  -4   5  15       34.38       41.48      9.06 o 
  -3   5  15      225.23      270.05     14.99 o 
  -2   5  15      213.13      234.37     13.23 o 
  -1   5  15       57.26       54.55      9.22 o 
   0   5  15      566.43      599.05     14.08 o 
   1   5  15     1047.82     1097.04     27.04 o 
   2   5  15      332.08      331.00     16.39 o 
   3   5  15      629.96      642.03     23.19 o 
   4   5  15      144.83      144.95     12.76 o 
   5   5  15      130.44      117.12     13.53 o 
  -5   6  15        2.15      -10.68     10.68 o 
  -4   6  15        6.78       -5.30      8.83 o 
  -3   6  15      124.64      102.29     11.37 o 
  -2   6  15        9.56        4.45      8.14 o 
  -1   6  15      469.91      455.34     18.71 o 
   0   6  15       65.12       69.95      6.04 o 
   1   6  15        1.04        2.46      5.99 o 
   2   6  15        5.11       -3.92      8.14 o 
   3   6  15       10.54        7.76      8.60 o 
   4   6  15        0.02       -1.54      8.29 o 
  -4   7  15        0.97       14.75      7.76 o 
  -3   7  15       17.48        0.77      9.37 o 
  -2   7  15       18.21       24.50      7.60 o 
  -1   7  15       77.73       98.58     11.22 o 
   0   7  15        9.21        4.30      6.30 o 
   1   7  15       38.55       25.12      7.61 o 
   2   7  15       16.33       11.44      8.30 o 
   3   7  15        8.57        3.84      8.99 o 
   4   7  15       90.59       95.35     12.91 o 
  -3   8  15       43.95       63.22      9.83 o 
  -2   8  15       20.69       21.58      7.99 o 
  -1   8  15       10.61       19.36      7.76 o 
   0   8  15       48.43       44.61      6.87 o 
   1   8  15       63.74       75.06     10.37 o 
   2   8  15        9.36        7.83      8.30 o 
   3   8  15       18.98        7.53     10.22 o 
  -1   9  15        0.11       10.75      7.07 o 
   0   9  15       50.00       61.32      7.82 o 
   1   9  15        7.63       13.29      8.60 o 
  -6   0  16      115.51      141.78     13.60 o 
  -4   0  16      690.82      675.01     22.74 o 
  -2   0  16      547.55      598.63     18.88 o 
   0   0  16       11.31       11.82      3.68 o 
   2   0  16       29.97       28.27      6.38 o 
   4   0  16      136.59      141.42     12.53 o 
  -6   1  16        5.67       10.60      9.22 o 
  -5   1  16       38.56       50.01      8.91 o 
  -4   1  16       14.24        0.61      8.53 o 
  -3   1  16      261.58      265.83     14.23 o 
  -2   1  16      546.36      540.82     18.80 o 
  -1   1  16      561.20      596.61     18.50 o 
   0   1  16      118.14      143.72      6.63 o 
   1   1  16      495.04      508.89     16.87 o 
   2   1  16        2.93        6.53      5.91 o 
   3   1  16      296.51      258.10     15.16 o 
   4   1  16      260.12      274.48     15.38 o 
   5   1  16        4.90        8.14      6.68 o 
  -6   2  16       45.74       39.79     11.68 o 
  -5   2  16       63.41       69.76     10.76 o 
  -4   2  16       28.72       24.50      6.99 o 
  -3   2  16      202.63      178.31     12.92 o 
  -2   2  16        2.04        4.53      5.99 o 
  -1   2  16     1274.68     1393.43     27.95 o 
   0   2  16       38.79       41.50      4.75 o 
   1   2  16      205.65      180.49     11.07 o 
   2   2  16       35.06       18.59      6.68 o 
   3   2  16       19.90       20.12      7.30 o 
   4   2  16       21.97       39.87      7.68 o 
   5   2  16      183.68      174.49     15.14 o 
  -5   3  16      242.92      257.43     17.38 o 
  -4   3  16        9.99       12.37      6.45 o 
  -3   3  16      108.90      119.04     10.91 o 
  -2   3  16       55.42       46.02      8.84 o 
  -1   3  16      156.64      164.67     10.99 o 
   0   3  16      917.51      942.39     16.62 o 
   1   3  16      338.15      342.24     14.78 o 
   2   3  16      276.96      260.54     14.77 o 
   3   3  16      100.85      107.66     10.37 o 
   4   3  16      162.91      135.90     12.68 o 
   5   3  16      117.16      103.28     13.06 o 
  -5   4  16        4.63       -4.69      9.14 o 
  -4   4  16      682.78      697.77     24.20 o 
  -3   4  16       17.70       36.33      7.68 o 
  -2   4  16     1210.05     1229.17     29.07 o 
  -1   4  16      283.60      307.95     14.77 o 
   0   4  16     1063.31      968.83     36.74 o 
   1   4  16      175.13      173.13     11.22 o 
   2   4  16      918.33      898.61     25.16 o 
   3   4  16       11.08       31.18      6.30 o 
   4   4  16       43.13       39.25      9.30 o 
   5   4  16       63.61       92.34     12.06 o 
  -5   5  16       12.24       22.12      8.68 o 
  -4   5  16      121.91      142.48     13.22 o 
  -3   5  16      310.73      285.54     16.08 o 
  -2   5  16       94.11      115.95     11.45 o 
  -1   5  16      312.51      268.65     14.69 o 
   0   5  16      155.31      178.11     12.76 o 
   1   5  16      163.01      148.28     12.45 o 
   2   5  16        0.05       -0.61      6.45 o 
   3   5  16       52.60       60.54     10.14 o 
   4   5  16       21.32        6.84     10.06 o 
  -4   6  16       42.39       36.80     10.68 o 
  -3   6  16      117.34      117.81     12.76 o 
  -2   6  16       30.90       38.56      8.37 o 
  -1   6  16      212.36      206.67     13.46 o 
   0   6  16       67.65       67.26      6.46 o 
   1   6  16      106.03       90.68     10.53 o 
   2   6  16      222.35      232.20     13.99 o 
   3   6  16       65.46       74.91      9.68 o 
   4   6  16        0.22        2.46      7.83 o 
  -4   7  16        2.74        5.07      9.29 o 
  -3   7  16       46.94       57.46     10.14 o 
  -2   7  16        1.35       10.22      6.53 o 
  -1   7  16      282.24      279.25     16.84 o 
   0   7  16       48.60       49.90      6.95 o 
   1   7  16       24.70       33.95      8.83 o 
   2   7  16        0.55       -3.69      7.76 o 
   3   7  16       29.84       42.25      9.29 o 
  -2   8  16       44.79       44.79      9.45 o 
  -1   8  16      131.13      131.95     12.76 o 
   0   8  16       65.92       68.74      7.53 o 
   1   8  16      127.08      133.25     12.45 o 
   2   8  16       18.69       31.72      9.68 o 
   0   9  16       29.18       42.33      7.11 o 
  -5   0  17       27.83       23.27      9.83 o 
  -3   0  17       86.76       93.90      9.84 o 
  -1   0  17       23.07       20.82      6.76 o 
   1   0  17       10.42        6.84      5.30 o 
   3   0  17       88.70       85.14      9.53 o 
   5   0  17       98.61      109.88     11.99 o 
  -6   1  17      173.01      186.47     16.91 o 
  -5   1  17       76.43       87.28     11.45 o 
  -4   1  17      365.77      424.67     18.62 o 
  -3   1  17       17.78       28.57      6.91 o 
  -2   1  17      518.70      495.66     18.80 o 
  -1   1  17       11.37      -21.12     21.12 o 
   0   1  17      752.41      755.04     14.54 o 
   1   1  17      371.20      337.00     15.01 o 
   2   1  17      656.25      677.57     20.74 o 
   3   1  17      622.93      563.30     20.96 o 
   4   1  17      317.49      320.24     17.31 o 
   5   1  17       21.11       22.28      8.99 o 
  -5   2  17        0.05       -5.99      6.53 o 
  -4   2  17       22.48       16.44      8.99 o 
  -3   2  17       10.05       12.29      6.68 o 
  -2   2  17        2.29       -6.45      6.45 o 
  -1   2  17       50.24       52.55      7.76 o 
   0   2  17      321.41      304.50      9.77 o 
   1   2  17        0.17       -6.14      6.14 o 
   2   2  17      442.46      447.96     17.86 o 
   3   2  17       50.49       35.26      8.53 o 
   4   2  17      134.46      137.88     11.91 o 
   5   2  17        2.43        4.69      8.37 o 
  -5   3  17      251.09      281.42     17.30 o 
  -4   3  17        1.28       -7.91      7.91 o 
  -3   3  17       13.24       12.21      7.22 o 
  -2   3  17       65.49       66.69      7.99 o 
  -1   3  17        3.47        2.15      6.22 o 
   0   3  17      253.83      251.64     12.96 o 
   1   3  17        3.26        6.99      4.61 o 
   2   3  17       33.79       30.50      8.30 o 
   3   3  17       13.05        1.31      7.53 o 
   4   3  17        2.71        9.91      7.22 o 
   5   3  17        2.31       15.36      8.22 o 
  -5   4  17        0.26       -7.22      8.29 o 
  -4   4  17        4.41       11.44      8.91 o 
  -3   4  17       11.00       12.29      8.06 o 
  -2   4  17       36.30       28.58      7.99 o 
  -1   4  17        1.84        7.37      6.84 o 
   0   4  17      101.70      102.91     15.18 o 
   1   4  17      180.05      177.05     12.07 o 
   2   4  17       30.28       14.67      8.45 o 
   3   4  17      560.81      574.16     22.41 o 
   4   4  17       13.16       23.04      8.22 o 
   5   4  17       50.25       38.64     11.45 o 
  -4   5  17      135.00      156.55     13.99 o 
  -3   5  17        4.24       -5.53      8.22 o 
  -2   5  17      232.80      256.37     15.46 o 
  -1   5  17        5.08        3.07      6.53 o 
   0   5  17        1.14        1.26      3.96 o 
   1   5  17       16.90       17.36      7.83 o 
   2   5  17       33.11       39.33      8.91 o 
   3   5  17        0.02       -7.37      7.37 o 
   4   5  17        0.07       -3.92      7.99 o 
  -4   6  17        1.87       10.60      7.76 o 
  -3   6  17        3.47       -3.00      8.22 o 
  -2   6  17       30.90       35.41      8.07 o 
  -1   6  17        3.18       11.29      6.30 o 
   0   6  17       31.38       33.95      5.86 o 
   1   6  17       33.38       37.72      9.06 o 
   2   6  17      192.41      190.88     14.61 o 
   3   6  17       45.57       39.02      8.68 o 
   4   6  17       53.89       40.33     11.68 o 
  -3   7  17        9.61        6.45      8.91 o 
  -2   7  17      135.61      144.71     12.83 o 
  -1   7  17      181.32      191.87     15.60 o 
   0   7  17      420.16      421.50     14.66 o 
   1   7  17       36.53       39.79      9.22 o 
   2   7  17       95.23      104.27     11.76 o 
   3   7  17        0.14        0.84      7.91 o 
  -2   8  17       56.38       79.59     11.52 o 
  -1   8  17       81.05       87.36     11.60 o 
   0   8  17       49.44       49.83      6.87 o 
   1   8  17        4.46        8.06      7.60 o 
   2   8  17       40.84       33.72     10.29 o 
  -4   0  18      520.28      550.56     21.25 o 
  -2   0  18     1734.72     1704.05     33.50 o 
   0   0  18      522.38      485.84     12.20 o 
   2   0  18      251.56      261.04     13.92 o 
   4   0  18       86.93       84.52     10.68 o 
  -5   1  18      105.53      128.48     12.99 o 
  -4   1  18       58.90       61.38     10.37 o 
  -3   1  18      514.64      547.94     20.41 o 
  -2   1  18     1382.15     1406.30     30.49 o 
  -1   1  18      636.87      547.33     22.05 o 
   0   1  18      261.14      258.99     10.38 o 
   1   1  18      576.26      568.85     19.26 o 
   2   1  18      207.98      213.91     13.99 o 
   3   1  18      185.45      171.05     14.45 o 
   4   1  18      242.55      252.13     17.15 o 
   5   1  18       56.79       63.23     10.06 o 
  -5   2  18       29.29       32.72      9.91 o 
  -4   2  18      176.25      198.55     14.14 o 
  -3   2  18        4.70       10.52      6.76 o 
  -2   2  18      275.50      267.91     14.92 o 
  -1   2  18      492.63      547.30     18.33 o 
   0   2  18       37.20       38.99      5.18 o 
   1   2  18      607.72      579.47     19.88 o 
   2   2  18        6.00        0.61      7.14 o 
   3   2  18       80.42       75.68      9.22 o 
   4   2  18        0.00       -7.53      7.53 o 
   5   2  18       76.34      101.95     11.99 o 
  -5   3  18        5.05       14.44      8.60 o 
  -4   3  18       12.87       16.44      7.99 o 
  -3   3  18        0.02        1.31      6.53 o 
  -2   3  18       76.82       77.14      9.53 o 
  -1   3  18      158.94      154.74     11.68 o 
   0   3  18      597.11      621.30     14.41 o 
   1   3  18       42.57       39.49      7.99 o 
   2   3  18        9.56       17.05      6.76 o 
   3   3  18        1.20       -5.30      7.37 o 
   4   3  18        1.73        3.00      8.06 o 
   5   3  18        2.20        9.22      7.68 o 
  -5   4  18       31.21       47.70      9.91 o 
  -4   4  18       25.41       12.67      8.91 o 
  -3   4  18        8.48       -4.07      8.14 o 
  -2   4  18       44.05       61.53      8.37 o 
  -1   4  18       40.05       44.94      7.53 o 
   0   4  18      138.00      123.72      9.42 o 
   1   4  18      237.04      258.00     13.77 o 
   2   4  18      199.58      193.97     13.61 o 
   3   4  18       54.34       57.46     10.22 o 
   4   4  18       86.47       84.75     11.14 o 
  -4   5  18        0.01        3.99      8.14 o 
  -3   5  18      150.91      145.80     13.22 o 
  -2   5  18       41.48       43.71      8.53 o 
  -1   5  18       26.76       37.33      7.99 o 
   0   5  18      305.10      300.91     11.31 o 
   1   5  18       46.45       45.02      9.76 o 
   2   5  18        0.24        0.00      6.76 o 
   3   5  18      233.31      219.05     15.99 o 
   4   5  18       14.82       30.34      7.30 o 
  -4   6  18        2.78        1.69      9.06 o 
  -3   6  18       98.09       86.75     11.53 o 
  -2   6  18        6.40        3.61      6.61 o 
  -1   6  18      263.29      255.70     15.76 o 
   0   6  18        3.13        6.55      4.64 o 
   1   6  18      105.74       69.93     10.91 o 
   2   6  18        8.96       11.83      8.06 o 
   3   6  18        0.11        3.99      7.53 o 
  -3   7  18      209.84      236.16     17.14 o 
  -2   7  18        1.22       -0.77      7.45 o 
  -1   7  18      200.37      198.72     14.99 o 
   0   7  18      137.47      138.75      9.82 o 
   1   7  18      312.25      338.88     18.31 o 
   2   7  18        5.64       12.90      8.06 o 
  -1   8  18        6.48        4.15      8.83 o 
   0   8  18      155.52      181.52     23.40 o 
   1   8  18       60.58       63.92     10.06 o 
  -5   0  19        5.14        3.99      7.45 o 
  -3   0  19       31.67       33.49      8.45 o 
  -1   0  19      317.22      295.76     15.00 o 
   1   0  19       76.49       51.71      8.30 o 
   3   0  19       70.71       57.70      9.22 o 
   5   0  19       29.38       31.57     10.06 o 
  -5   1  19       91.86      109.95     12.83 o 
  -4   1  19       11.24       11.98      8.60 o 
  -3   1  19        3.52        2.53      6.91 o 
  -2   1  19      150.48      124.68     14.22 o 
  -1   1  19      226.75      183.02     15.07 o 
   0   1  19      171.12      179.21     13.57 o 
   1   1  19       53.30       62.38      9.14 o 
   2   1  19      151.62      164.34     13.30 o 
   3   1  19        3.49       -6.61      6.91 o 
   4   1  19       34.13       25.12      9.83 o 
   5   1  19       15.48       28.42      8.37 o 
  -5   2  19        3.65       12.14      8.06 o 
  -4   2  19       64.38       67.92     10.83 o 
  -3   2  19       20.12       24.81      8.68 o 
  -2   2  19        0.09       12.06      5.99 o 
  -1   2  19       68.22       80.98      9.68 o 
   0   2  19       60.76       71.15      6.25 o 
   1   2  19        2.25        1.15      6.91 o 
   2   2  19      298.61      296.92     15.62 o 
   3   2  19        0.29        0.00      7.22 o 
   4   2  19      180.89      187.63     13.84 o 
  -5   3  19        6.69        0.00      9.37 o 
  -4   3  19      436.29      424.66     21.32 o 
  -3   3  19      197.04      183.59     14.22 o 
  -2   3  19      539.07      517.32     20.95 o 
  -1   3  19      259.89      225.65     13.77 o 
   0   3  19      460.98      412.52     14.17 o 
   1   3  19        3.36       13.36      5.68 o 
   2   3  19       90.50       85.06     10.22 o 
   3   3  19       86.92       93.89     12.45 o 
   4   3  19       30.87       27.19      9.14 o 
  -4   4  19       29.77       28.11     10.29 o 
  -3   4  19       20.85       33.41      9.22 o 
  -2   4  19       39.12       57.61      8.68 o 
  -1   4  19       60.76       58.31      9.37 o 
   0   4  19      155.79      153.19      9.13 o 
   1   4  19        8.11       19.89      6.91 o 
   2   4  19       30.20       34.64      8.53 o 
   3   4  19      116.90      132.33     12.76 o 
   4   4  19        0.03        2.46      6.99 o 
  -4   5  19       90.60      108.72     13.98 o 
  -3   5  19      430.54      455.89     21.39 o 
  -2   5  19      106.15       94.67     11.53 o 
  -1   5  19      460.27      496.12     21.17 o 
   0   5  19      133.33      127.06     13.18 o 
   1   5  19       24.21       30.19      7.76 o 
   2   5  19      177.90      180.03     13.76 o 
   3   5  19      193.32      188.56     15.30 o 
  -3   6  19       34.78       48.47      9.91 o 
  -2   6  19        0.98       -4.53      7.45 o 
  -1   6  19      149.22      162.55     13.30 o 
   0   6  19        0.15       -0.26      5.45 o 
   1   6  19       43.30       61.46     10.06 o 
   2   6  19       97.23      104.73     12.06 o 
   3   6  19       17.02       30.72      8.45 o 
  -2   7  19        1.21        4.92      8.76 o 
  -1   7  19        0.93       10.29      6.76 o 
   0   7  19        9.11       -1.20      6.22 o 
   1   7  19       19.01        3.99      9.99 o 
   2   7  19       20.78       40.25      8.45 o 
  -4   0  20       79.56       74.45     11.68 o 
  -2   0  20      131.26      122.05     11.45 o 
   0   0  20      159.05      145.33      8.23 o 
   2   0  20        3.32        2.53      6.76 o 
   4   0  20        1.02        9.98      7.37 o 
  -5   1  20       56.64       98.10     11.29 o 
  -4   1  20       12.12       11.91      8.06 o 
  -3   1  20       31.21       22.20      8.83 o 
  -2   1  20      108.73      103.05     12.45 o 
  -1   1  20       34.18      -12.91     12.91 o 
   0   1  20      817.25      757.85     16.80 o 
   1   1  20        2.01        0.00      6.61 o 
   2   1  20      566.51      553.34     21.41 o 
   3   1  20        5.60       22.35      6.91 o 
   4   1  20       15.87       14.75      9.29 o 
  -5   2  20       24.07       36.33     11.52 o 
  -4   2  20       40.80       53.70     11.14 o 
  -3   2  20        0.76        8.91      7.22 o 
  -2   2  20        7.66        7.68      6.22 o 
  -1   2  20       20.94       28.73      7.91 o 
   0   2  20       43.42       36.57      5.23 o 
   1   2  20      153.60      145.12     11.76 o 
   2   2  20        0.34       -2.61      7.07 o 
   3   2  20       36.98       33.49      8.68 o 
   4   2  20        0.39        7.91      8.14 o 
  -4   3  20       67.63       85.12     13.44 o 
  -3   3  20      525.32      523.96     22.17 o 
  -2   3  20        9.12       -2.00      7.37 o 
  -1   3  20      454.94      426.87     19.32 o 
   0   3  20       16.16        5.92      6.91 o 
   1   3  20      567.99      581.07     21.34 o 
   2   3  20       15.12       17.67      6.76 o 
   3   3  20      363.95      345.51     20.16 o 
   4   3  20       41.64       54.54     10.37 o 
  -4   4  20        0.04        4.07      7.68 o 
  -3   4  20       25.15       11.21      9.45 o 
  -2   4  20        0.51       -2.76      7.53 o 
  -1   4  20       62.07       68.38      9.68 o 
   0   4  20       45.78       56.95      6.35 o 
   1   4  20        3.31       -3.38      6.91 o 
   2   4  20        0.02       -0.69      6.99 o 
   3   4  20       58.02       60.92     11.83 o 
   4   4  20        0.09        4.22      8.53 o 
  -3   5  20       92.18      111.33     12.45 o 
  -2   5  20      239.29      256.81     16.22 o 
  -1   5  20      520.03      514.55     21.79 o 
   0   5  20      346.57      356.36     13.15 o 
   1   5  20      449.09      436.17     20.63 o 
   2   5  20       58.23       69.07     11.37 o 
   3   5  20       74.99       79.83     12.37 o 
  -3   6  20       31.98       42.94     10.83 o 
  -2   6  20       20.21       32.57      8.68 o 
  -1   6  20        0.50        5.38      7.53 o 
   0   6  20        0.23        0.93     10.29 o 
   1   6  20       43.13       41.17      8.68 o 
   2   6  20        4.05       -3.23      8.76 o 
  -1   7  20       46.47       38.95     10.52 o 
   0   7  20       22.83       12.76      6.22 o 
   1   7  20       12.94       12.60      9.06 o 
  -3   0  21      336.72      378.56     18.39 o 
  -1   0  21      626.21      655.39     22.42 o 
   1   0  21       35.99       57.46      8.68 o 
   3   0  21       96.79      127.94     13.06 o 
  -4   1  21      224.57      255.63     17.45 o 
  -3   1  21       31.11       34.80      8.76 o 
  -2   1  21      258.31      269.08     15.77 o 
  -1   1  21      104.75      -17.67     17.67 o 
   0   1  21      345.13      334.57     12.45 o 
   1   1  21       31.65       31.49      8.53 o 
   2   1  21      107.03       80.92     12.22 o 
   3   1  21        0.01        1.46      7.91 o 
   4   1  21       27.12       20.36      8.45 o 
  -4   2  21      263.87      283.43     17.92 o 
  -3   2  21        3.50       10.83      7.60 o 
  -2   2  21      163.51      165.18     12.91 o 
  -1   2  21       23.41       22.05      8.53 o 
   0   2  21       64.20       65.49      6.68 o 
   1   2  21       10.64       13.83      6.53 o 
   2   2  21      184.46      179.27     13.38 o 
   3   2  21        4.64        5.99      9.06 o 
   4   2  21      144.26      159.70     13.91 o 
  -4   3  21        7.16        0.00      8.91 o 
  -3   3  21      125.55      147.63     13.83 o 
  -2   3  21       55.36       51.86     10.06 o 
  -1   3  21       12.34        4.07      6.61 o 
   0   3  21       11.15        4.69      5.40 o 
   1   3  21       92.44       80.60     10.91 o 
   2   3  21      152.40      187.69     13.22 o 
   3   3  21      117.91      130.25     13.14 o 
  -3   4  21       84.34       59.47     11.91 o 
  -2   4  21        7.54        8.83      7.45 o 
  -1   4  21       37.33       21.20      9.14 o 
   0   4  21      106.88      128.36      8.50 o 
   1   4  21       22.90        0.69      8.07 o 
   2   4  21      139.79      170.23     13.53 o 
   3   4  21       55.30       53.39      9.91 o 
  -3   5  21       52.16       57.85     10.99 o 
  -2   5  21       20.81       24.89      8.37 o 
  -1   5  21        0.02        0.77      8.83 o 
   0   5  21      104.79      113.28     12.60 o 
   1   5  21        0.00       -9.37      9.37 o 
   2   5  21        8.83       -1.61      8.68 o 
  -2   6  21        0.05       14.13      7.60 o 
  -1   6  21        4.63       12.06      9.52 o 
   0   6  21       31.23       38.53      7.99 o 
   1   6  21       24.52       27.65      8.60 o 
  -4   0  22        3.43       14.59      7.68 o 
  -2   0  22       18.13       17.44      7.45 o 
   0   0  22       20.95       22.41      5.56 o 
   2   0  22       18.53       18.59      7.53 o 
   4   0  22        0.25       -6.76      8.22 o 
  -4   1  22        9.61        6.53      9.22 o 
  -3   1  22      122.93      117.65     13.14 o 
  -2   1  22       37.46      -11.60     11.60 o 
  -1   1  22      328.90      293.71     17.69 o 
   0   1  22      197.61      189.48     11.22 o 
   1   1  22      485.48      489.78     21.02 o 
   2   1  22      110.84      100.74     12.91 o 
   3   1  22      226.13      220.50     16.30 o 
  -4   2  22       37.12       49.01     11.52 o 
  -3   2  22        8.39        9.14      7.68 o 
  -2   2  22       80.36      -16.52     16.52 o 
  -1   2  22       57.50       55.08      9.76 o 
   0   2  22        0.41       -1.22      5.45 o 
   1   2  22        1.39       -6.30      7.53 o 
   2   2  22       89.21      101.35     11.83 o 
   3   2  22        0.65        2.38      8.99 o 
  -3   3  22       43.47       64.60      9.60 o 
  -2   3  22       33.55       22.97      8.76 o 
  -1   3  22       18.06       31.34      7.68 o 
   0   3  22       23.88       26.27      8.45 o 
   1   3  22        5.73        2.92      7.45 o 
   2   3  22       81.54       75.14     10.91 o 
   3   3  22        5.47       -1.61      8.37 o 
  -3   4  22       25.32       46.78      8.45 o 
  -2   4  22        6.92        5.45      7.60 o 
  -1   4  22        3.71       -7.68      7.68 o 
   0   4  22       23.12       27.08      5.95 o 
   1   4  22        2.52       15.90      7.53 o 
   2   4  22        7.47        9.52      9.14 o 
  -2   5  22       51.26       62.92     10.52 o 
  -1   5  22       37.80       33.18      9.06 o 
   0   5  22       45.28       37.19      7.23 o 
   1   5  22        6.80        0.77      8.37 o 
   2   5  22       86.11       90.20     12.14 o 
  -1   6  22        4.59       -2.53      8.60 o 
   0   6  22        1.21        8.80      5.84 o 
  -3   0  23       71.66       65.92     11.22 o 
  -1   0  23      335.38      323.78     17.85 o 
   1   0  23        0.31        0.00      7.30 o 
   3   0  23        3.65        5.68      8.45 o 
  -3   1  23       38.09       47.32      9.68 o 
  -2   1  23       92.70       97.97     12.06 o 
  -1   1  23        2.13      -14.21     14.21 o 
   0   1  23      112.73      100.22     51.14 o 
   1   1  23      127.55      109.51     15.29 o 
   2   1  23       92.15       99.73     12.75 o 
   3   1  23       21.56        6.53     11.52 o 
  -3   2  23       29.42       25.73      9.52 o 
  -2   2  23      367.23      309.89     21.23 o 
  -1   2  23      129.29      125.57     12.07 o 
   0   2  23       61.07       63.76      6.89 o 
   1   2  23        2.41        0.77      6.84 o 
   2   2  23       94.82      113.26     12.52 o 
   3   2  23       17.27       12.44      9.22 o 
  -3   3  23        0.64       10.75      6.14 o 
  -2   3  23       76.95       61.70     10.99 o 
  -1   3  23        4.35       13.59      8.06 o 
   0   3  23      101.18       94.14     13.83 o 
   1   3  23       14.35       35.18      8.06 o 
   2   3  23       31.26       18.36      9.60 o 
  -2   4  23      125.60      148.24     13.29 o 
  -1   4  23      122.99      128.41     12.06 o 
   0   4  23       26.47       34.18      6.16 o 
   1   4  23      250.48      266.65     17.68 o 
   2   4  23      116.69      123.33     14.68 o 
  -1   5  23       33.19       34.87      9.99 o 
   0   5  23       97.98      115.75     11.91 o 
   1   5  23        0.00       -9.22      9.22 o 
  -2   0  24        1.08        0.00      8.53 o 
   0   0  24        2.49       -5.29      5.29 o 
   2   0  24        9.44       -0.77      8.53 o 
  -3   1  24       64.03       57.31     11.60 o 
  -2   1  24       20.88        4.69      9.60 o 
  -1   1  24      103.00      119.10     12.37 o 
   0   1  24        7.31      -16.64     25.58 o 
   1   1  24       14.53       16.13      8.91 o 
   2   1  24       47.02       29.73     11.14 o 
  -3   2  24        0.23       -4.22      8.29 o 
  -2   2  24       84.41      -21.51     21.51 o 
  -1   2  24       32.48       22.43     10.52 o 
   0   2  24       86.22      111.51     21.13 o 
   1   2  24        9.55       14.06      7.45 o 
   2   2  24       29.17       44.17      8.99 o 
  -2   3  24        1.09       -8.83      8.83 o 
  -1   3  24      105.59       94.82     11.83 o 
   0   3  24       54.61       56.63      7.36 o 
   1   3  24      157.66      182.46     15.29 o 
   2   3  24       54.98       57.31     10.99 o 
  -1   4  24       55.08       63.07     10.68 o 
   0   4  24        9.74       15.46      7.80 o 
   1   4  24       14.63       25.19      8.53 o 
  -1   0  25       39.81       42.25     10.52 o 
   1   0  25      359.16      334.86     19.23 o 
  -2   1  25       40.03       21.51     11.22 o 
  -1   1  25        0.87       -9.75      9.75 o 
   0   1  25       16.37      -14.65     33.07 o 
   1   1  25        3.47       -0.84      8.14 o 
  -2   2  25      278.21      265.68     20.92 o 
  -1   2  25      101.68       95.59     14.22 o 
   0   2  25      145.19      135.72     10.02 o 
   1   2  25       20.83       14.06      9.06 o 
  -1   3  25        0.03        5.07      7.14 o 
   0   3  25      149.63      154.56     10.45 o 
   0   0  26       67.94       67.57      9.22 o 
   0   1  26       80.98       68.48     18.55 o 
                                                 
